# Supplementary material for: Mitochondrial proteins as therapeutic targets in diabetic ketoacidosis: evidence from Mendelian randomization analysis
Source: Front Pharmacol. 2024 Oct 14;15:1448505. doi: 10.3389/fphar.2024.1448505 (PMC11513349; doi:10.3389/fphar.2024.1448505)
Supplement: Supplementary file 1 [file DataSheet7.XLSX]

## Sheet: enrichment results
Type	#term ID	term description	observed gene count	background gene count	strength	false discovery rate	matching proteins in your network (IDs)	matching proteins in your network (labels)
CC	GO:0098798	Mitochondrial protein-containing complex	14	296	1.71	2.49e-19	MRPL32,MRPL34,COX5B,ATP5F1B,NDUFB11,COX7A1,MRPL33,NDUFS4,NDUFB8,NDUFV2,MRPL52,MRPL14,COX4I2,DNAJC19
CC	GO:0005743	Mitochondrial inner membrane	15	502	1.51	1.21e-18	MRPL32,MRPL34,COX5B,ATP5F1B,NDUFB11,COX7A1,MRPL33,NDUFS4,NDUFB8,NDUFV2,MRPL52,COA3,MRPL14,COX4I2,DNAJC19
CC	GO:0005739	Mitochondrion	18	1681	1.07	3.23e-17	MRPL32,MRPL34,COX5B,ATP5F1B,NDUFB11,COX7A1,MRPL33,NDUFS4,NDUFB8,NDUFV2,MRRF,MRPL52,COA3,MTRF1L,MRPL14,COX4I2,DNAJC19,SOD2
CC	GO:0098800	Inner mitochondrial membrane protein complex	9	158	1.79	1.87e-12	COX5B,ATP5F1B,NDUFB11,COX7A1,NDUFS4,NDUFB8,NDUFV2,COX4I2,DNAJC19
CC	GO:0005759	Mitochondrial matrix	11	494	1.39	1.55e-11	MRPL32,MRPL34,ATP5F1B,MRPL33,NDUFB8,MRRF,MRPL52,MTRF1L,MRPL14,DNAJC19,SOD2
CC	GO:0098803	Respiratory chain complex	7	90	1.93	3.17e-10	COX5B,NDUFB11,COX7A1,NDUFS4,NDUFB8,NDUFV2,COX4I2
CC	GO:0005746	Mitochondrial respirasome	7	94	1.91	3.88e-10	COX5B,NDUFB11,COX7A1,NDUFS4,NDUFB8,NDUFV2,COX4I2
CC	GO:0005762	Mitochondrial large ribosomal subunit	5	56	1.99	2.91e-07	MRPL32,MRPL34,MRPL33,MRPL52,MRPL14
CC	GO:0005747	Mitochondrial respiratory chain complex I	4	50	1.94	1.53e-05	NDUFB11,NDUFS4,NDUFB8,NDUFV2
CC	GO:0005751	Mitochondrial respiratory chain complex IV	3	24	2.14	0.00015	COX5B,COX7A1,COX4I2
CC	GO:0042645	Mitochondrial nucleoid	2	46	1.68	0.0467	ATP5F1B,SOD2
MF	GO:0015453	Oxidoreduction-driven active transmembrane transporter activity	6	71	1.97	2.57e-07	COX5B,COX7A1,NDUFS4,NDUFB8,NDUFV2,COX4I2
MF	GO:0015399	Primary active transmembrane transporter activity	7	170	1.65	3.01e-07	COX5B,ATP5F1B,COX7A1,NDUFS4,NDUFB8,NDUFV2,COX4I2
MF	GO:0009055	Electron transfer activity	6	121	1.73	1.82e-06	COX5B,COX7A1,NDUFS4,NDUFB8,NDUFV2,COX4I2
MF	GO:0003735	Structural constituent of ribosome	5	169	1.51	0.00039	MRPL32,MRPL34,MRPL33,MRPL52,MRPL14
MF	GO:0004129	Cytochrome-c oxidase activity	3	20	2.22	0.00092	COX5B,COX7A1,COX4I2
MF	GO:0016491	Oxidoreductase activity	7	731	1.02	0.0014	COX5B,COX7A1,NDUFS4,NDUFB8,NDUFV2,COX4I2,SOD2
MF	GO:0015078	Proton transmembrane transporter activity	4	126	1.54	0.0028	COX5B,ATP5F1B,COX7A1,COX4I2
MF	GO:0008137	NADH dehydrogenase (ubiquinone) activity	3	41	1.9	0.0041	NDUFS4,NDUFB8,NDUFV2
MF	GO:0022853	Active ion transmembrane transporter activity	4	271	1.21	0.0266	COX5B,ATP5F1B,COX7A1,COX4I2
BP	GO:0045333	Cellular respiration	9	192	1.71	7e-10	COX5B,ATP5F1B,NDUFB11,COX7A1,NDUFS4,NDUFB8,NDUFV2,COX4I2,SOD2
BP	GO:0006119	Oxidative phosphorylation	8	122	1.86	9.32e-10	COX5B,ATP5F1B,NDUFB11,COX7A1,NDUFS4,NDUFB8,NDUFV2,COX4I2
BP	GO:0022904	Respiratory electron transport chain	7	114	1.83	2.6e-08	COX5B,COX7A1,NDUFS4,NDUFB8,NDUFV2,COX4I2,SOD2
BP	GO:1901566	Organonitrogen compound biosynthetic process	12	1338	0.99	2.74e-07	MRPL32,MRPL34,ATP5F1B,NDUFB11,MRPL33,NDUFS4,NDUFB8,NDUFV2,MRRF,MRPL52,MTRF1L,MRPL14
BP	GO:0019646	Aerobic electron transport chain	6	87	1.88	2.89e-07	COX5B,COX7A1,NDUFS4,NDUFB8,NDUFV2,COX4I2
BP	GO:0042775	Mitochondrial ATP synthesis coupled electron transport	6	92	1.85	3.58e-07	COX5B,COX7A1,NDUFS4,NDUFB8,NDUFV2,COX4I2
BP	GO:0044271	Cellular nitrogen compound biosynthetic process	12	1494	0.94	5.95e-07	MRPL32,MRPL34,ATP5F1B,NDUFB11,MRPL33,NDUFS4,NDUFB8,NDUFV2,MRRF,MRPL52,MTRF1L,MRPL14
BP	GO:0032543	Mitochondrial translation	6	112	1.77	8.54e-07	MRPL32,MRPL34,MRPL33,MRPL52,MTRF1L,MRPL14
BP	GO:0042776	Proton motive force-driven mitochondrial ATP synthesis	5	64	1.93	3.92e-06	ATP5F1B,NDUFB11,NDUFS4,NDUFB8,NDUFV2
BP	GO:0044249	Cellular biosynthetic process	13	2362	0.78	5.09e-06	MRPL32,MRPL34,ATP5F1B,NDUFB11,MRPL33,NDUFS4,NDUFB8,NDUFV2,MRRF,MRPL52,MTRF1L,MRPL14,SOD2
BP	GO:0006518	Peptide metabolic process	8	547	1.2	1.06e-05	MRPL32,MRPL34,MRPL33,MRRF,MRPL52,MTRF1L,MRPL14,SOD2
BP	GO:0006412	Translation	7	389	1.29	2.24e-05	MRPL32,MRPL34,MRPL33,MRRF,MRPL52,MTRF1L,MRPL14
BP	GO:0007005	Mitochondrion organization	7	445	1.24	4.72e-05	NDUFB11,COX7A1,NDUFS4,NDUFB8,COA3,DNAJC19,SOD2
BP	GO:0034641	Cellular nitrogen compound metabolic process	13	3463	0.61	0.00027	MRPL32,MRPL34,ATP5F1B,NDUFB11,MRPL33,NDUFS4,NDUFB8,NDUFV2,MRRF,MRPL52,MTRF1L,MRPL14,SOD2
BP	GO:0006123	Mitochondrial electron transport, cytochrome c to oxygen	3	23	2.15	0.00061	COX5B,COX7A1,COX4I2
BP	GO:0044237	Cellular metabolic process	16	6568	0.43	0.00062	MRPL32,MRPL34,COX5B,ATP5F1B,NDUFB11,COX7A1,MRPL33,NDUFS4,NDUFB8,NDUFV2,MRRF,MRPL52,MTRF1L,MRPL14,COX4I2,SOD2
BP	GO:0033108	Mitochondrial respiratory chain complex assembly	4	98	1.65	0.0007	NDUFB11,NDUFS4,NDUFB8,COA3
BP	GO:0055085	Transmembrane transport	8	1294	0.83	0.0028	COX5B,ATP5F1B,COX7A1,NDUFS4,NDUFB8,NDUFV2,COX4I2,DNAJC19
BP	GO:0006120	Mitochondrial electron transport, NADH to ubiquinone	3	46	1.85	0.0036	NDUFS4,NDUFB8,NDUFV2
BP	GO:0032981	Mitochondrial respiratory chain complex I assembly	3	61	1.73	0.0077	NDUFB11,NDUFS4,NDUFB8
BP	GO:1901564	Organonitrogen compound metabolic process	13	4981	0.46	0.0105	MRPL32,MRPL34,ATP5F1B,NDUFB11,MRPL33,NDUFS4,NDUFB8,NDUFV2,MRRF,MRPL52,MTRF1L,MRPL14,SOD2
BP	GO:0043933	Protein-containing complex organization	7	1465	0.72	0.0462	NDUFB11,COX7A1,NDUFS4,NDUFB8,COA3,MTRF1L,SOD2
KEGG	hsa00190	Oxidative phosphorylation	7	128	1.78	4.63e-09	COX5B,ATP5F1B,COX7A1,NDUFS4,NDUFB8,NDUFV2,COX4I2
KEGG	hsa04714	Thermogenesis	8	226	1.59	4.63e-09	COX5B,ATP5F1B,COX7A1,NDUFS4,NDUFB8,NDUFV2,COA3,COX4I2
KEGG	hsa05016	Huntington disease	8	295	1.47	1.22e-08	COX5B,ATP5F1B,COX7A1,NDUFS4,NDUFB8,NDUFV2,COX4I2,SOD2
KEGG	hsa05012	Parkinson disease	7	236	1.51	9.43e-08	COX5B,ATP5F1B,COX7A1,NDUFS4,NDUFB8,NDUFV2,COX4I2
KEGG	hsa05020	Prion disease	7	263	1.46	1.57e-07	COX5B,ATP5F1B,COX7A1,NDUFS4,NDUFB8,NDUFV2,COX4I2
KEGG	hsa04932	Non-alcoholic fatty liver disease	6	146	1.65	1.83e-07	COX5B,COX7A1,NDUFS4,NDUFB8,NDUFV2,COX4I2
KEGG	hsa05010	Alzheimer disease	7	354	1.34	7.74e-07	COX5B,ATP5F1B,COX7A1,NDUFS4,NDUFB8,NDUFV2,COX4I2
KEGG	hsa05014	Amyotrophic lateral sclerosis	7	350	1.34	7.74e-07	COX5B,ATP5F1B,COX7A1,NDUFS4,NDUFB8,NDUFV2,COX4I2
KEGG	hsa03010	Ribosome	4	131	1.52	0.00022	MRPL32,MRPL34,MRPL33,MRPL14
KEGG	hsa04260	Cardiac muscle contraction	3	87	1.58	0.0024	COX5B,COX7A1,COX4I2
KEGG	hsa01100	Metabolic pathways	7	1435	0.73	0.0052	COX5B,ATP5F1B,COX7A1,NDUFS4,NDUFB8,NDUFV2,COX4I2
KEGG	hsa04723	Retrograde endocannabinoid signaling	3	142	1.36	0.0082	NDUFS4,NDUFB8,NDUFV2
Reactome	HSA-5419276	Mitochondrial translation termination	7	88	1.94	3.35e-09	MRPL32,MRPL34,MRPL33,MRRF,MRPL52,MTRF1L,MRPL14
Reactome	HSA-163200	Respiratory electron transport, ATP synthesis by chemiosmotic coupling, and heat production by uncoupling proteins.	6	127	1.71	1.11e-06	COX5B,ATP5F1B,NDUFB11,NDUFS4,NDUFB8,NDUFV2
Reactome	HSA-5368286	Mitochondrial translation initiation	5	88	1.79	6.5e-06	MRPL32,MRPL34,MRPL33,MRPL52,MRPL14
Reactome	HSA-5389840	Mitochondrial translation elongation	5	88	1.79	6.5e-06	MRPL32,MRPL34,MRPL33,MRPL52,MRPL14
Reactome	HSA-611105	Respiratory electron transport	5	103	1.73	1.04e-05	COX5B,NDUFB11,NDUFS4,NDUFB8,NDUFV2
Reactome	HSA-6799198	Complex I biogenesis	4	57	1.89	6.23e-05	NDUFB11,NDUFS4,NDUFB8,NDUFV2
Reactome	HSA-1268020	Mitochondrial protein import	3	65	1.7	0.007	ATP5F1B,NDUFB8,DNAJC19
