# Supplementary material for: Mitochondrial proteins as therapeutic targets in diabetic ketoacidosis: evidence from Mendelian randomization analysis
Source: Front Pharmacol. 2024 Oct 14;15:1448505. doi: 10.3389/fphar.2024.1448505 (PMC11513349; doi:10.3389/fphar.2024.1448505)
Supplement: Supplementary file 2 [file DataSheet4.XLSX]

## Sheet: 01.All OR_results_table
	id.exposure	id.outcome	outcome	exposure	method	nsnp	b	se	pval	lo_ci	up_ci	or	or_lci95	or_uci95
1	prot-a-1942	finn-b-DM_KETOACIDOSIS	Diabetic ketoacidosis || id:finn-b-DM_KETOACIDOSIS	|| id:prot-a-1942	MR Egger	38	-0.072522	0.0380299	0.0645293	-0.147061	0.00201673	0.930045	0.863242	1.00202
2	prot-a-1942	finn-b-DM_KETOACIDOSIS	Diabetic ketoacidosis || id:finn-b-DM_KETOACIDOSIS	|| id:prot-a-1942	Weighted median	38	-0.0840949	0.0346632	0.0152639	-0.152035	-0.016155	0.919344	0.858958	0.983975
3	prot-a-1942	finn-b-DM_KETOACIDOSIS	Diabetic ketoacidosis || id:finn-b-DM_KETOACIDOSIS	|| id:prot-a-1942	Inverse variance weighted	38	-0.0595078	0.0246674	0.0158474	-0.107856	-0.0111598	0.942228	0.897757	0.988902
4	prot-a-1942	finn-b-DM_KETOACIDOSIS	Diabetic ketoacidosis || id:finn-b-DM_KETOACIDOSIS	|| id:prot-a-1942	Simple mode	38	0.0013315	0.0765354	0.986213	-0.148678	0.151341	1.00133	0.861847	1.16339
5	prot-a-1942	finn-b-DM_KETOACIDOSIS	Diabetic ketoacidosis || id:finn-b-DM_KETOACIDOSIS	|| id:prot-a-1942	Weighted mode	38	-0.0843386	0.0345322	0.0194905	-0.152022	-0.0166556	0.91912	0.85897	0.983482
6	prot-a-1942	finn-b-E4_DM1KETO	Type 1 diabetes with ketoacidosis || id:finn-b-E4_DM1KETO	|| id:prot-a-1942	MR Egger	37	-0.0463887	0.0677838	0.498253	-0.179245	0.0864676	0.954671	0.835901	1.09032
7	prot-a-1942	finn-b-E4_DM1KETO	Type 1 diabetes with ketoacidosis || id:finn-b-E4_DM1KETO	|| id:prot-a-1942	Weighted median	37	-0.0774159	0.0604575	0.200369	-0.195913	0.0410808	0.925505	0.822084	1.04194
8	prot-a-1942	finn-b-E4_DM1KETO	Type 1 diabetes with ketoacidosis || id:finn-b-E4_DM1KETO	|| id:prot-a-1942	Inverse variance weighted	37	-0.0684025	0.0439871	0.119932	-0.154617	0.0178122	0.933885	0.856743	1.01797
9	prot-a-1942	finn-b-E4_DM1KETO	Type 1 diabetes with ketoacidosis || id:finn-b-E4_DM1KETO	|| id:prot-a-1942	Simple mode	37	-0.131054	0.11358	0.256166	-0.353672	0.091563	0.87717	0.702105	1.09589
10	prot-a-1942	finn-b-E4_DM1KETO	Type 1 diabetes with ketoacidosis || id:finn-b-E4_DM1KETO	|| id:prot-a-1942	Weighted mode	37	-0.081595	0.0541293	0.140432	-0.187688	0.0244983	0.921645	0.828873	1.0248
11	prot-a-1942	finn-b-E4_DM2KETO	Type 2 diabetes with ketoacidosis || id:finn-b-E4_DM2KETO	|| id:prot-a-1942	MR Egger	37	-0.221211	0.125645	0.087041	-0.467474	0.0250522	0.801547	0.626583	1.02537
12	prot-a-1942	finn-b-E4_DM2KETO	Type 2 diabetes with ketoacidosis || id:finn-b-E4_DM2KETO	|| id:prot-a-1942	Weighted median	37	-0.121532	0.107733	0.259286	-0.332689	0.0896254	0.885563	0.716993	1.09376
13	prot-a-1942	finn-b-E4_DM2KETO	Type 2 diabetes with ketoacidosis || id:finn-b-E4_DM2KETO	|| id:prot-a-1942	Inverse variance weighted	37	-0.0324058	0.0813208	0.690267	-0.191795	0.126983	0.968114	0.825476	1.1354
14	prot-a-1942	finn-b-E4_DM2KETO	Type 2 diabetes with ketoacidosis || id:finn-b-E4_DM2KETO	|| id:prot-a-1942	Simple mode	37	0.0834217	0.242154	0.732476	-0.391201	0.558044	1.087	0.676244	1.74725
15	prot-a-1942	finn-b-E4_DM2KETO	Type 2 diabetes with ketoacidosis || id:finn-b-E4_DM2KETO	|| id:prot-a-1942	Weighted mode	37	-0.0779383	0.109297	0.480388	-0.29216	0.136283	0.925021	0.746649	1.14601
16	prot-a-1942	finn-b-E4_DMNASKETO	Unspecified diabetes with ketoacidosis || id:finn-b-E4_DMNASKETO	|| id:prot-a-1942	MR Egger	37	-0.218083	0.209308	0.304592	-0.628327	0.192161	0.804059	0.533484	1.21187
17	prot-a-1942	finn-b-E4_DMNASKETO	Unspecified diabetes with ketoacidosis || id:finn-b-E4_DMNASKETO	|| id:prot-a-1942	Weighted median	37	-0.150274	0.180553	0.405243	-0.504158	0.203611	0.860473	0.604014	1.22582
18	prot-a-1942	finn-b-E4_DMNASKETO	Unspecified diabetes with ketoacidosis || id:finn-b-E4_DMNASKETO	|| id:prot-a-1942	Inverse variance weighted	37	-0.0913254	0.135551	0.50048	-0.357005	0.174354	0.912721	0.699769	1.19048
19	prot-a-1942	finn-b-E4_DMNASKETO	Unspecified diabetes with ketoacidosis || id:finn-b-E4_DMNASKETO	|| id:prot-a-1942	Simple mode	37	-0.490896	0.390219	0.21649	-1.25572	0.273933	0.612078	0.284869	1.31513
20	prot-a-1942	finn-b-E4_DMNASKETO	Unspecified diabetes with ketoacidosis || id:finn-b-E4_DMNASKETO	|| id:prot-a-1942	Weighted mode	37	-0.165277	0.174732	0.350511	-0.507752	0.177198	0.847659	0.601847	1.19387
21	prot-a-1970	finn-b-DM_KETOACIDOSIS	Diabetic ketoacidosis || id:finn-b-DM_KETOACIDOSIS	|| id:prot-a-1970	MR Egger	44	0.0774674	0.0652414	0.241744	-0.0504058	0.205341	1.08055	0.950844	1.22794
22	prot-a-1970	finn-b-DM_KETOACIDOSIS	Diabetic ketoacidosis || id:finn-b-DM_KETOACIDOSIS	|| id:prot-a-1970	Weighted median	44	0.046559	0.0435914	0.285485	-0.03888	0.131998	1.04766	0.961866	1.14111
23	prot-a-1970	finn-b-DM_KETOACIDOSIS	Diabetic ketoacidosis || id:finn-b-DM_KETOACIDOSIS	|| id:prot-a-1970	Inverse variance weighted	44	0.0691076	0.0295642	0.0194112	0.0111617	0.127053	1.07155	1.01122	1.13548
24	prot-a-1970	finn-b-DM_KETOACIDOSIS	Diabetic ketoacidosis || id:finn-b-DM_KETOACIDOSIS	|| id:prot-a-1970	Simple mode	44	0.0493959	0.0880551	0.577732	-0.123192	0.221984	1.05064	0.884094	1.24855
25	prot-a-1970	finn-b-DM_KETOACIDOSIS	Diabetic ketoacidosis || id:finn-b-DM_KETOACIDOSIS	|| id:prot-a-1970	Weighted mode	44	0.0680819	0.0752059	0.370365	-0.0793217	0.215485	1.07045	0.923743	1.24046
26	prot-a-1970	finn-b-E4_DM1KETO	Type 1 diabetes with ketoacidosis || id:finn-b-E4_DM1KETO	|| id:prot-a-1970	MR Egger	45	0.102771	0.113958	0.372169	-0.120586	0.326128	1.10824	0.886401	1.38559
27	prot-a-1970	finn-b-E4_DM1KETO	Type 1 diabetes with ketoacidosis || id:finn-b-E4_DM1KETO	|| id:prot-a-1970	Weighted median	45	0.0670086	0.074009	0.365247	-0.0780491	0.212066	1.0693	0.924919	1.23623
28	prot-a-1970	finn-b-E4_DM1KETO	Type 1 diabetes with ketoacidosis || id:finn-b-E4_DM1KETO	|| id:prot-a-1970	Inverse variance weighted	45	0.0703482	0.0517087	0.173681	-0.0310008	0.171697	1.07288	0.969475	1.18732
29	prot-a-1970	finn-b-E4_DM1KETO	Type 1 diabetes with ketoacidosis || id:finn-b-E4_DM1KETO	|| id:prot-a-1970	Simple mode	45	0.0851717	0.14181	0.551185	-0.192776	0.363119	1.0889	0.824667	1.43781
30	prot-a-1970	finn-b-E4_DM1KETO	Type 1 diabetes with ketoacidosis || id:finn-b-E4_DM1KETO	|| id:prot-a-1970	Weighted mode	45	0.0810224	0.112011	0.473295	-0.138518	0.300563	1.0844	0.870647	1.35062
31	prot-a-1970	finn-b-E4_DM2KETO	Type 2 diabetes with ketoacidosis || id:finn-b-E4_DM2KETO	|| id:prot-a-1970	MR Egger	42	-0.0481589	0.215685	0.824451	-0.470901	0.374583	0.952982	0.624439	1.45439
32	prot-a-1970	finn-b-E4_DM2KETO	Type 2 diabetes with ketoacidosis || id:finn-b-E4_DM2KETO	|| id:prot-a-1970	Weighted median	42	-0.0244009	0.143254	0.864748	-0.30518	0.256378	0.975894	0.736991	1.29224
33	prot-a-1970	finn-b-E4_DM2KETO	Type 2 diabetes with ketoacidosis || id:finn-b-E4_DM2KETO	|| id:prot-a-1970	Inverse variance weighted	42	0.0168292	0.0983293	0.864105	-0.175896	0.209555	1.01697	0.838705	1.23313
34	prot-a-1970	finn-b-E4_DM2KETO	Type 2 diabetes with ketoacidosis || id:finn-b-E4_DM2KETO	|| id:prot-a-1970	Simple mode	42	-0.0160541	0.259183	0.950911	-0.524054	0.491945	0.984074	0.592115	1.63549
35	prot-a-1970	finn-b-E4_DM2KETO	Type 2 diabetes with ketoacidosis || id:finn-b-E4_DM2KETO	|| id:prot-a-1970	Weighted mode	42	0.0698595	0.236951	0.769614	-0.394564	0.534282	1.07236	0.673974	1.70622
36	prot-a-1970	finn-b-E4_DMNASKETO	Unspecified diabetes with ketoacidosis || id:finn-b-E4_DMNASKETO	|| id:prot-a-1970	MR Egger	43	-0.419027	0.348584	0.236228	-1.10225	0.264198	0.657686	0.332122	1.30239
37	prot-a-1970	finn-b-E4_DMNASKETO	Unspecified diabetes with ketoacidosis || id:finn-b-E4_DMNASKETO	|| id:prot-a-1970	Weighted median	43	-0.26659	0.232368	0.251269	-0.722032	0.188852	0.765987	0.485764	1.20786
38	prot-a-1970	finn-b-E4_DMNASKETO	Unspecified diabetes with ketoacidosis || id:finn-b-E4_DMNASKETO	|| id:prot-a-1970	Inverse variance weighted	43	-0.141901	0.161583	0.379837	-0.458603	0.174801	0.867707	0.632166	1.19101
39	prot-a-1970	finn-b-E4_DMNASKETO	Unspecified diabetes with ketoacidosis || id:finn-b-E4_DMNASKETO	|| id:prot-a-1970	Simple mode	43	-0.391516	0.477885	0.417259	-1.32817	0.545139	0.676031	0.264961	1.72485
40	prot-a-1970	finn-b-E4_DMNASKETO	Unspecified diabetes with ketoacidosis || id:finn-b-E4_DMNASKETO	|| id:prot-a-1970	Weighted mode	43	-0.415338	0.43206	0.341904	-1.26218	0.431499	0.660117	0.283038	1.53956
41	prot-a-332	finn-b-DM_KETOACIDOSIS	Diabetic ketoacidosis || id:finn-b-DM_KETOACIDOSIS	|| id:prot-a-332	MR Egger	31	0.0174649	0.0748953	0.817252	-0.12933	0.16426	1.01762	0.878684	1.17852
42	prot-a-332	finn-b-DM_KETOACIDOSIS	Diabetic ketoacidosis || id:finn-b-DM_KETOACIDOSIS	|| id:prot-a-332	Weighted median	31	-0.0326385	0.0484318	0.500371	-0.127565	0.0622878	0.967888	0.880236	1.06427
43	prot-a-332	finn-b-DM_KETOACIDOSIS	Diabetic ketoacidosis || id:finn-b-DM_KETOACIDOSIS	|| id:prot-a-332	Inverse variance weighted	31	0.042941	0.0346612	0.215391	-0.0249949	0.110877	1.04388	0.975315	1.11726
44	prot-a-332	finn-b-DM_KETOACIDOSIS	Diabetic ketoacidosis || id:finn-b-DM_KETOACIDOSIS	|| id:prot-a-332	Simple mode	31	-0.0337763	0.103114	0.745517	-0.23588	0.168327	0.966788	0.789876	1.18332
45	prot-a-332	finn-b-DM_KETOACIDOSIS	Diabetic ketoacidosis || id:finn-b-DM_KETOACIDOSIS	|| id:prot-a-332	Weighted mode	31	-0.0416566	0.0716282	0.565203	-0.182048	0.0987347	0.959199	0.833561	1.10377
46	prot-a-332	finn-b-E4_DM1KETO	Type 1 diabetes with ketoacidosis || id:finn-b-E4_DM1KETO	|| id:prot-a-332	MR Egger	29	0.0405636	0.132974	0.762668	-0.220065	0.301193	1.0414	0.802466	1.35147
47	prot-a-332	finn-b-E4_DM1KETO	Type 1 diabetes with ketoacidosis || id:finn-b-E4_DM1KETO	|| id:prot-a-332	Weighted median	29	0.031804	0.0857801	0.710814	-0.136325	0.199933	1.03232	0.872559	1.22132
48	prot-a-332	finn-b-E4_DM1KETO	Type 1 diabetes with ketoacidosis || id:finn-b-E4_DM1KETO	|| id:prot-a-332	Inverse variance weighted	29	0.0221043	0.0626551	0.724243	-0.1007	0.144908	1.02235	0.904205	1.15593
49	prot-a-332	finn-b-E4_DM1KETO	Type 1 diabetes with ketoacidosis || id:finn-b-E4_DM1KETO	|| id:prot-a-332	Simple mode	29	0.119737	0.167528	0.480696	-0.208619	0.448092	1.1272	0.811705	1.56532
50	prot-a-332	finn-b-E4_DM1KETO	Type 1 diabetes with ketoacidosis || id:finn-b-E4_DM1KETO	|| id:prot-a-332	Weighted mode	29	0.0666107	0.136839	0.630201	-0.201593	0.334815	1.06888	0.817427	1.39768
51	prot-a-332	finn-b-E4_DM2KETO	Type 2 diabetes with ketoacidosis || id:finn-b-E4_DM2KETO	|| id:prot-a-332	MR Egger	28	0.235224	0.276802	0.403199	-0.307308	0.777755	1.26519	0.735424	2.17658
52	prot-a-332	finn-b-E4_DM2KETO	Type 2 diabetes with ketoacidosis || id:finn-b-E4_DM2KETO	|| id:prot-a-332	Weighted median	28	0.22928	0.169942	0.177284	-0.103806	0.562366	1.25769	0.9014	1.75482
53	prot-a-332	finn-b-E4_DM2KETO	Type 2 diabetes with ketoacidosis || id:finn-b-E4_DM2KETO	|| id:prot-a-332	Inverse variance weighted	28	0.237649	0.120851	0.0492458	0.000780338	0.474517	1.26826	1.00078	1.60724
54	prot-a-332	finn-b-E4_DM2KETO	Type 2 diabetes with ketoacidosis || id:finn-b-E4_DM2KETO	|| id:prot-a-332	Simple mode	28	-0.0789991	0.301085	0.795019	-0.669125	0.511127	0.924041	0.512156	1.66717
55	prot-a-332	finn-b-E4_DM2KETO	Type 2 diabetes with ketoacidosis || id:finn-b-E4_DM2KETO	|| id:prot-a-332	Weighted mode	28	0.230102	0.242743	0.351574	-0.245673	0.705878	1.25873	0.782178	2.02562
56	prot-a-332	finn-b-E4_DMNASKETO	Unspecified diabetes with ketoacidosis || id:finn-b-E4_DMNASKETO	|| id:prot-a-332	MR Egger	29	0.356016	0.412576	0.395787	-0.452633	1.16466	1.42763	0.635952	3.20485
57	prot-a-332	finn-b-E4_DMNASKETO	Unspecified diabetes with ketoacidosis || id:finn-b-E4_DMNASKETO	|| id:prot-a-332	Weighted median	29	-0.31399	0.283686	0.268371	-0.870015	0.242035	0.730526	0.418945	1.27384
58	prot-a-332	finn-b-E4_DMNASKETO	Unspecified diabetes with ketoacidosis || id:finn-b-E4_DMNASKETO	|| id:prot-a-332	Inverse variance weighted	29	-0.28855	0.196187	0.141348	-0.673076	0.095977	0.74935	0.510137	1.10073
59	prot-a-332	finn-b-E4_DMNASKETO	Unspecified diabetes with ketoacidosis || id:finn-b-E4_DMNASKETO	|| id:prot-a-332	Simple mode	29	-1.2946	0.687092	0.0699631	-2.6413	0.0520985	0.274007	0.0712684	1.05348
60	prot-a-332	finn-b-E4_DMNASKETO	Unspecified diabetes with ketoacidosis || id:finn-b-E4_DMNASKETO	|| id:prot-a-332	Weighted mode	29	-0.903113	0.644646	0.172217	-2.16662	0.360393	0.405306	0.114564	1.43389
61	prot-a-2235	finn-b-DM_KETOACIDOSIS	Diabetic ketoacidosis || id:finn-b-DM_KETOACIDOSIS	|| id:prot-a-2235	MR Egger	28	0.0131704	0.0612579	0.831446	-0.106895	0.133236	1.01326	0.89862	1.14252
62	prot-a-2235	finn-b-DM_KETOACIDOSIS	Diabetic ketoacidosis || id:finn-b-DM_KETOACIDOSIS	|| id:prot-a-2235	Weighted median	28	0.0377458	0.0468274	0.420207	-0.054036	0.129528	1.03847	0.947398	1.13829
63	prot-a-2235	finn-b-DM_KETOACIDOSIS	Diabetic ketoacidosis || id:finn-b-DM_KETOACIDOSIS	|| id:prot-a-2235	Inverse variance weighted	28	0.0121297	0.0331905	0.714769	-0.0529236	0.0771831	1.0122	0.948452	1.08024
64	prot-a-2235	finn-b-DM_KETOACIDOSIS	Diabetic ketoacidosis || id:finn-b-DM_KETOACIDOSIS	|| id:prot-a-2235	Simple mode	28	0.00732371	0.0919739	0.93712	-0.172945	0.187592	1.00735	0.841184	1.20634
65	prot-a-2235	finn-b-DM_KETOACIDOSIS	Diabetic ketoacidosis || id:finn-b-DM_KETOACIDOSIS	|| id:prot-a-2235	Weighted mode	28	0.0365089	0.0464648	0.438866	-0.0545622	0.12758	1.03718	0.9469	1.13608
66	prot-a-2235	finn-b-E4_DM1KETO	Type 1 diabetes with ketoacidosis || id:finn-b-E4_DM1KETO	|| id:prot-a-2235	MR Egger	31	0.0826453	0.105472	0.439643	-0.12408	0.289371	1.08616	0.883309	1.33559
67	prot-a-2235	finn-b-E4_DM1KETO	Type 1 diabetes with ketoacidosis || id:finn-b-E4_DM1KETO	|| id:prot-a-2235	Weighted median	31	0.14554	0.0836225	0.0817824	-0.0183604	0.30944	1.15666	0.981807	1.36266
68	prot-a-2235	finn-b-E4_DM1KETO	Type 1 diabetes with ketoacidosis || id:finn-b-E4_DM1KETO	|| id:prot-a-2235	Inverse variance weighted	31	0.0912177	0.05613	0.104138	-0.0187972	0.201233	1.09551	0.981378	1.22291
69	prot-a-2235	finn-b-E4_DM1KETO	Type 1 diabetes with ketoacidosis || id:finn-b-E4_DM1KETO	|| id:prot-a-2235	Simple mode	31	0.0856879	0.164152	0.6055	-0.236049	0.407425	1.08947	0.789742	1.50294
70	prot-a-2235	finn-b-E4_DM1KETO	Type 1 diabetes with ketoacidosis || id:finn-b-E4_DM1KETO	|| id:prot-a-2235	Weighted mode	31	0.135095	0.0859999	0.126702	-0.0334653	0.303654	1.14464	0.967088	1.3548
71	prot-a-2235	finn-b-E4_DM2KETO	Type 2 diabetes with ketoacidosis || id:finn-b-E4_DM2KETO	|| id:prot-a-2235	MR Egger	30	0.0948436	0.194895	0.630301	-0.28715	0.476837	1.09949	0.750399	1.61097
72	prot-a-2235	finn-b-E4_DM2KETO	Type 2 diabetes with ketoacidosis || id:finn-b-E4_DM2KETO	|| id:prot-a-2235	Weighted median	30	0.0823841	0.151555	0.586721	-0.214663	0.379431	1.08587	0.806813	1.46145
73	prot-a-2235	finn-b-E4_DM2KETO	Type 2 diabetes with ketoacidosis || id:finn-b-E4_DM2KETO	|| id:prot-a-2235	Inverse variance weighted	30	0.167647	0.104515	0.108703	-0.037202	0.372496	1.18252	0.963481	1.45135
74	prot-a-2235	finn-b-E4_DM2KETO	Type 2 diabetes with ketoacidosis || id:finn-b-E4_DM2KETO	|| id:prot-a-2235	Simple mode	30	0.159366	0.307434	0.60813	-0.443205	0.761937	1.17277	0.641976	2.14242
75	prot-a-2235	finn-b-E4_DM2KETO	Type 2 diabetes with ketoacidosis || id:finn-b-E4_DM2KETO	|| id:prot-a-2235	Weighted mode	30	0.0841835	0.153474	0.587533	-0.216625	0.384992	1.08783	0.805232	1.4696
76	prot-a-2235	finn-b-E4_DMNASKETO	Unspecified diabetes with ketoacidosis || id:finn-b-E4_DMNASKETO	|| id:prot-a-2235	MR Egger	30	0.0111872	0.323914	0.972694	-0.623685	0.646059	1.01125	0.535966	1.90801
77	prot-a-2235	finn-b-E4_DMNASKETO	Unspecified diabetes with ketoacidosis || id:finn-b-E4_DMNASKETO	|| id:prot-a-2235	Weighted median	30	0.249363	0.259731	0.337013	-0.259709	0.758435	1.28321	0.771276	2.13493
78	prot-a-2235	finn-b-E4_DMNASKETO	Unspecified diabetes with ketoacidosis || id:finn-b-E4_DMNASKETO	|| id:prot-a-2235	Inverse variance weighted	30	0.209018	0.172425	0.225425	-0.128934	0.54697	1.23247	0.879032	1.72801
79	prot-a-2235	finn-b-E4_DMNASKETO	Unspecified diabetes with ketoacidosis || id:finn-b-E4_DMNASKETO	|| id:prot-a-2235	Simple mode	30	0.360677	0.47415	0.452988	-0.568657	1.29001	1.4343	0.566286	3.63283
80	prot-a-2235	finn-b-E4_DMNASKETO	Unspecified diabetes with ketoacidosis || id:finn-b-E4_DMNASKETO	|| id:prot-a-2235	Weighted mode	30	0.272708	0.262485	0.307414	-0.241762	0.787179	1.31352	0.785243	2.19719
81	prot-a-1945	finn-b-DM_KETOACIDOSIS	Diabetic ketoacidosis || id:finn-b-DM_KETOACIDOSIS	|| id:prot-a-1945	MR Egger	30	-0.150749	0.0866629	0.0929337	-0.320608	0.0191106	0.860064	0.725708	1.01929
82	prot-a-1945	finn-b-DM_KETOACIDOSIS	Diabetic ketoacidosis || id:finn-b-DM_KETOACIDOSIS	|| id:prot-a-1945	Weighted median	30	-0.00143189	0.0556356	0.979467	-0.110478	0.107614	0.998569	0.895406	1.11362
83	prot-a-1945	finn-b-DM_KETOACIDOSIS	Diabetic ketoacidosis || id:finn-b-DM_KETOACIDOSIS	|| id:prot-a-1945	Inverse variance weighted	30	-0.0407955	0.0408148	0.31754	-0.120793	0.0392016	0.960025	0.886218	1.03998
84	prot-a-1945	finn-b-DM_KETOACIDOSIS	Diabetic ketoacidosis || id:finn-b-DM_KETOACIDOSIS	|| id:prot-a-1945	Simple mode	30	0.0800348	0.119864	0.509597	-0.1549	0.314969	1.08332	0.856501	1.37022
85	prot-a-1945	finn-b-DM_KETOACIDOSIS	Diabetic ketoacidosis || id:finn-b-DM_KETOACIDOSIS	|| id:prot-a-1945	Weighted mode	30	0.10574	0.107502	0.333442	-0.104963	0.316443	1.11153	0.900357	1.37224
86	prot-a-1945	finn-b-E4_DM1KETO	Type 1 diabetes with ketoacidosis || id:finn-b-E4_DM1KETO	|| id:prot-a-1945	MR Egger	34	-0.0779036	0.138678	0.578194	-0.349712	0.193905	0.925054	0.704891	1.21398
87	prot-a-1945	finn-b-E4_DM1KETO	Type 1 diabetes with ketoacidosis || id:finn-b-E4_DM1KETO	|| id:prot-a-1945	Weighted median	34	-0.0404203	0.0882652	0.646994	-0.21342	0.132579	0.960386	0.807817	1.14177
88	prot-a-1945	finn-b-E4_DM1KETO	Type 1 diabetes with ketoacidosis || id:finn-b-E4_DM1KETO	|| id:prot-a-1945	Inverse variance weighted	34	-0.0330314	0.0637479	0.604349	-0.157977	0.0919145	0.967508	0.853869	1.09627
89	prot-a-1945	finn-b-E4_DM1KETO	Type 1 diabetes with ketoacidosis || id:finn-b-E4_DM1KETO	|| id:prot-a-1945	Simple mode	34	0.130403	0.210796	0.540412	-0.282757	0.543564	1.13929	0.753703	1.72213
90	prot-a-1945	finn-b-E4_DM1KETO	Type 1 diabetes with ketoacidosis || id:finn-b-E4_DM1KETO	|| id:prot-a-1945	Weighted mode	34	-0.221123	0.188198	0.248425	-0.589992	0.147746	0.801618	0.554332	1.15922
91	prot-a-1945	finn-b-E4_DM2KETO	Type 2 diabetes with ketoacidosis || id:finn-b-E4_DM2KETO	|| id:prot-a-1945	MR Egger	31	-0.188546	0.262205	0.477846	-0.702468	0.325375	0.828162	0.495361	1.38455
92	prot-a-1945	finn-b-E4_DM2KETO	Type 2 diabetes with ketoacidosis || id:finn-b-E4_DM2KETO	|| id:prot-a-1945	Weighted median	31	-0.0965319	0.167112	0.563502	-0.424071	0.231008	0.907981	0.654377	1.25987
93	prot-a-1945	finn-b-E4_DM2KETO	Type 2 diabetes with ketoacidosis || id:finn-b-E4_DM2KETO	|| id:prot-a-1945	Inverse variance weighted	31	0.0185255	0.122995	0.880276	-0.222545	0.259596	1.0187	0.800479	1.29641
94	prot-a-1945	finn-b-E4_DM2KETO	Type 2 diabetes with ketoacidosis || id:finn-b-E4_DM2KETO	|| id:prot-a-1945	Simple mode	31	-0.206213	0.30897	0.509604	-0.811794	0.399367	0.81366	0.444061	1.49088
95	prot-a-1945	finn-b-E4_DM2KETO	Type 2 diabetes with ketoacidosis || id:finn-b-E4_DM2KETO	|| id:prot-a-1945	Weighted mode	31	-0.196602	0.290483	0.503711	-0.765949	0.372744	0.821517	0.464892	1.45171
96	prot-a-1945	finn-b-E4_DMNASKETO	Unspecified diabetes with ketoacidosis || id:finn-b-E4_DMNASKETO	|| id:prot-a-1945	MR Egger	32	-0.518805	0.473775	0.282211	-1.4474	0.409794	0.595231	0.23518	1.50651
97	prot-a-1945	finn-b-E4_DMNASKETO	Unspecified diabetes with ketoacidosis || id:finn-b-E4_DMNASKETO	|| id:prot-a-1945	Weighted median	32	-0.0280417	0.312037	0.928393	-0.639633	0.58355	0.972348	0.527486	1.79239
98	prot-a-1945	finn-b-E4_DMNASKETO	Unspecified diabetes with ketoacidosis || id:finn-b-E4_DMNASKETO	|| id:prot-a-1945	Inverse variance weighted	32	-0.217637	0.204713	0.287721	-0.618874	0.183599	0.804417	0.538551	1.20153
99	prot-a-1945	finn-b-E4_DMNASKETO	Unspecified diabetes with ketoacidosis || id:finn-b-E4_DMNASKETO	|| id:prot-a-1945	Simple mode	32	0.402491	0.673962	0.55471	-0.918475	1.72346	1.49555	0.399127	5.60387
100	prot-a-1945	finn-b-E4_DMNASKETO	Unspecified diabetes with ketoacidosis || id:finn-b-E4_DMNASKETO	|| id:prot-a-1945	Weighted mode	32	0.0259171	0.606538	0.966191	-1.1629	1.21473	1.02626	0.312579	3.36939
101	prot-a-308	finn-b-DM_KETOACIDOSIS	Diabetic ketoacidosis || id:finn-b-DM_KETOACIDOSIS	|| id:prot-a-308	MR Egger	40	-0.0661609	0.0651716	0.31644	-0.193897	0.0615754	0.93598	0.823743	1.06351
102	prot-a-308	finn-b-DM_KETOACIDOSIS	Diabetic ketoacidosis || id:finn-b-DM_KETOACIDOSIS	|| id:prot-a-308	Weighted median	40	-0.00336238	0.0411554	0.934886	-0.0840269	0.0773022	0.996643	0.919406	1.08037
103	prot-a-308	finn-b-DM_KETOACIDOSIS	Diabetic ketoacidosis || id:finn-b-DM_KETOACIDOSIS	|| id:prot-a-308	Inverse variance weighted	40	-0.0071707	0.0302786	0.812793	-0.0665168	0.0521754	0.992855	0.935647	1.05356
104	prot-a-308	finn-b-DM_KETOACIDOSIS	Diabetic ketoacidosis || id:finn-b-DM_KETOACIDOSIS	|| id:prot-a-308	Simple mode	40	0.00973896	0.0808258	0.904711	-0.14868	0.168157	1.00979	0.861845	1.18312
105	prot-a-308	finn-b-DM_KETOACIDOSIS	Diabetic ketoacidosis || id:finn-b-DM_KETOACIDOSIS	|| id:prot-a-308	Weighted mode	40	-0.00190065	0.072659	0.979264	-0.144312	0.140511	0.998101	0.865617	1.15086
106	prot-a-308	finn-b-E4_DM1KETO	Type 1 diabetes with ketoacidosis || id:finn-b-E4_DM1KETO	|| id:prot-a-308	MR Egger	41	-0.0646241	0.114437	0.575504	-0.288921	0.159673	0.93742	0.749071	1.17313
107	prot-a-308	finn-b-E4_DM1KETO	Type 1 diabetes with ketoacidosis || id:finn-b-E4_DM1KETO	|| id:prot-a-308	Weighted median	41	0.0441759	0.0764891	0.563571	-0.105743	0.194095	1.04517	0.899656	1.21421
108	prot-a-308	finn-b-E4_DM1KETO	Type 1 diabetes with ketoacidosis || id:finn-b-E4_DM1KETO	|| id:prot-a-308	Inverse variance weighted	41	0.00541509	0.0529462	0.918538	-0.0983594	0.10919	1.00543	0.906323	1.11537
109	prot-a-308	finn-b-E4_DM1KETO	Type 1 diabetes with ketoacidosis || id:finn-b-E4_DM1KETO	|| id:prot-a-308	Simple mode	41	0.076416	0.156759	0.628584	-0.230832	0.383664	1.07941	0.793873	1.46765
110	prot-a-308	finn-b-E4_DM1KETO	Type 1 diabetes with ketoacidosis || id:finn-b-E4_DM1KETO	|| id:prot-a-308	Weighted mode	41	0.0648269	0.133322	0.629448	-0.196484	0.326138	1.06697	0.821614	1.38561
111	prot-a-308	finn-b-E4_DM2KETO	Type 2 diabetes with ketoacidosis || id:finn-b-E4_DM2KETO	|| id:prot-a-308	MR Egger	40	-0.0588731	0.219236	0.789739	-0.488576	0.37083	0.942826	0.613499	1.44894
112	prot-a-308	finn-b-E4_DM2KETO	Type 2 diabetes with ketoacidosis || id:finn-b-E4_DM2KETO	|| id:prot-a-308	Weighted median	40	0.0378913	0.146751	0.796251	-0.24974	0.325522	1.03862	0.779003	1.38475
113	prot-a-308	finn-b-E4_DM2KETO	Type 2 diabetes with ketoacidosis || id:finn-b-E4_DM2KETO	|| id:prot-a-308	Inverse variance weighted	40	0.0227871	0.0997196	0.819249	-0.172663	0.218238	1.02305	0.841421	1.24388
114	prot-a-308	finn-b-E4_DM2KETO	Type 2 diabetes with ketoacidosis || id:finn-b-E4_DM2KETO	|| id:prot-a-308	Simple mode	40	0.0359911	0.310651	0.90836	-0.572885	0.644868	1.03665	0.563896	1.90573
115	prot-a-308	finn-b-E4_DM2KETO	Type 2 diabetes with ketoacidosis || id:finn-b-E4_DM2KETO	|| id:prot-a-308	Weighted mode	40	0.0359911	0.25362	0.887882	-0.461104	0.533086	1.03665	0.630587	1.70418
116	prot-a-308	finn-b-E4_DMNASKETO	Unspecified diabetes with ketoacidosis || id:finn-b-E4_DMNASKETO	|| id:prot-a-308	MR Egger	40	-0.42174	0.358818	0.247163	-1.12502	0.281544	0.655904	0.324645	1.32517
117	prot-a-308	finn-b-E4_DMNASKETO	Unspecified diabetes with ketoacidosis || id:finn-b-E4_DMNASKETO	|| id:prot-a-308	Weighted median	40	0.0377625	0.237092	0.873453	-0.426938	0.502463	1.03848	0.652504	1.65279
118	prot-a-308	finn-b-E4_DMNASKETO	Unspecified diabetes with ketoacidosis || id:finn-b-E4_DMNASKETO	|| id:prot-a-308	Inverse variance weighted	40	-0.0824195	0.164165	0.615631	-0.404184	0.239345	0.920886	0.667521	1.27042
119	prot-a-308	finn-b-E4_DMNASKETO	Unspecified diabetes with ketoacidosis || id:finn-b-E4_DMNASKETO	|| id:prot-a-308	Simple mode	40	-0.694021	0.496171	0.169789	-1.66652	0.278474	0.499563	0.188904	1.32111
120	prot-a-308	finn-b-E4_DMNASKETO	Unspecified diabetes with ketoacidosis || id:finn-b-E4_DMNASKETO	|| id:prot-a-308	Weighted mode	40	0.0728253	0.388322	0.852211	-0.688286	0.833937	1.07554	0.502436	2.30236
121	prot-a-825	finn-b-DM_KETOACIDOSIS	Diabetic ketoacidosis || id:finn-b-DM_KETOACIDOSIS	|| id:prot-a-825	MR Egger	47	0.0416273	0.0492047	0.402028	-0.0548139	0.138068	1.04251	0.946661	1.14805
122	prot-a-825	finn-b-DM_KETOACIDOSIS	Diabetic ketoacidosis || id:finn-b-DM_KETOACIDOSIS	|| id:prot-a-825	Weighted median	47	0.0569138	0.0430848	0.186511	-0.0275324	0.14136	1.05856	0.972843	1.15184
123	prot-a-825	finn-b-DM_KETOACIDOSIS	Diabetic ketoacidosis || id:finn-b-DM_KETOACIDOSIS	|| id:prot-a-825	Inverse variance weighted	47	0.0422994	0.0278383	0.128644	-0.0122636	0.0968624	1.04321	0.987811	1.10171
124	prot-a-825	finn-b-DM_KETOACIDOSIS	Diabetic ketoacidosis || id:finn-b-DM_KETOACIDOSIS	|| id:prot-a-825	Simple mode	47	0.100691	0.0824852	0.228415	-0.0609803	0.262362	1.10593	0.940842	1.3
125	prot-a-825	finn-b-DM_KETOACIDOSIS	Diabetic ketoacidosis || id:finn-b-DM_KETOACIDOSIS	|| id:prot-a-825	Weighted mode	47	0.0244495	0.0559229	0.664012	-0.0851594	0.134058	1.02475	0.918366	1.14346
126	prot-a-825	finn-b-E4_DM1KETO	Type 1 diabetes with ketoacidosis || id:finn-b-E4_DM1KETO	|| id:prot-a-825	MR Egger	46	0.0140988	0.0869999	0.872004	-0.156421	0.184619	1.0142	0.855199	1.20276
127	prot-a-825	finn-b-E4_DM1KETO	Type 1 diabetes with ketoacidosis || id:finn-b-E4_DM1KETO	|| id:prot-a-825	Weighted median	46	-0.00397158	0.0751758	0.957867	-0.151316	0.143373	0.996036	0.859576	1.15416
128	prot-a-825	finn-b-E4_DM1KETO	Type 1 diabetes with ketoacidosis || id:finn-b-E4_DM1KETO	|| id:prot-a-825	Inverse variance weighted	46	-0.0205714	0.0494298	0.677282	-0.117454	0.076311	0.979639	0.889181	1.0793
129	prot-a-825	finn-b-E4_DM1KETO	Type 1 diabetes with ketoacidosis || id:finn-b-E4_DM1KETO	|| id:prot-a-825	Simple mode	46	0.0844634	0.158959	0.597788	-0.227097	0.396024	1.08813	0.796843	1.4859
130	prot-a-825	finn-b-E4_DM1KETO	Type 1 diabetes with ketoacidosis || id:finn-b-E4_DM1KETO	|| id:prot-a-825	Weighted mode	46	0.0110097	0.117213	0.925582	-0.218727	0.240747	1.01107	0.803541	1.2722
131	prot-a-825	finn-b-E4_DM2KETO	Type 2 diabetes with ketoacidosis || id:finn-b-E4_DM2KETO	|| id:prot-a-825	MR Egger	46	0.015607	0.166786	0.925871	-0.311293	0.342507	1.01573	0.732499	1.40847
132	prot-a-825	finn-b-E4_DM2KETO	Type 2 diabetes with ketoacidosis || id:finn-b-E4_DM2KETO	|| id:prot-a-825	Weighted median	46	0.14092	0.133149	0.289887	-0.120051	0.401892	1.15133	0.886875	1.49465
133	prot-a-825	finn-b-E4_DM2KETO	Type 2 diabetes with ketoacidosis || id:finn-b-E4_DM2KETO	|| id:prot-a-825	Inverse variance weighted	46	0.151197	0.0929925	0.103969	-0.031068	0.333463	1.16323	0.96941	1.39579
134	prot-a-825	finn-b-E4_DM2KETO	Type 2 diabetes with ketoacidosis || id:finn-b-E4_DM2KETO	|| id:prot-a-825	Simple mode	46	0.205494	0.256305	0.42691	-0.296865	0.707852	1.22813	0.743144	2.02963
135	prot-a-825	finn-b-E4_DM2KETO	Type 2 diabetes with ketoacidosis || id:finn-b-E4_DM2KETO	|| id:prot-a-825	Weighted mode	46	0.211938	0.229138	0.359931	-0.237171	0.661048	1.23607	0.788856	1.93682
136	prot-a-825	finn-b-E4_DMNASKETO	Unspecified diabetes with ketoacidosis || id:finn-b-E4_DMNASKETO	|| id:prot-a-825	MR Egger	45	-0.312494	0.269557	0.252736	-0.840826	0.215837	0.73162	0.431354	1.2409
137	prot-a-825	finn-b-E4_DMNASKETO	Unspecified diabetes with ketoacidosis || id:finn-b-E4_DMNASKETO	|| id:prot-a-825	Weighted median	45	0.00685909	0.225033	0.975684	-0.434206	0.447924	1.00688	0.647779	1.56506
138	prot-a-825	finn-b-E4_DMNASKETO	Unspecified diabetes with ketoacidosis || id:finn-b-E4_DMNASKETO	|| id:prot-a-825	Inverse variance weighted	45	-0.0185902	0.153938	0.903878	-0.32031	0.283129	0.981582	0.725924	1.32728
139	prot-a-825	finn-b-E4_DMNASKETO	Unspecified diabetes with ketoacidosis || id:finn-b-E4_DMNASKETO	|| id:prot-a-825	Simple mode	45	0.177339	0.451154	0.696159	-0.706922	1.0616	1.19404	0.49316	2.89099
140	prot-a-825	finn-b-E4_DMNASKETO	Unspecified diabetes with ketoacidosis || id:finn-b-E4_DMNASKETO	|| id:prot-a-825	Weighted mode	45	-0.0451735	0.369203	0.903176	-0.768812	0.678465	0.955832	0.463563	1.97085
141	prot-a-1281	finn-b-DM_KETOACIDOSIS	Diabetic ketoacidosis || id:finn-b-DM_KETOACIDOSIS	|| id:prot-a-1281	MR Egger	28	-0.122803	0.0936463	0.201204	-0.30635	0.0607439	0.884438	0.736129	1.06263
142	prot-a-1281	finn-b-DM_KETOACIDOSIS	Diabetic ketoacidosis || id:finn-b-DM_KETOACIDOSIS	|| id:prot-a-1281	Weighted median	28	-0.00234539	0.0549316	0.965943	-0.110011	0.105321	0.997657	0.895824	1.11107
143	prot-a-1281	finn-b-DM_KETOACIDOSIS	Diabetic ketoacidosis || id:finn-b-DM_KETOACIDOSIS	|| id:prot-a-1281	Inverse variance weighted	28	-0.0164431	0.041345	0.690847	-0.0974793	0.064593	0.983691	0.907121	1.06672
144	prot-a-1281	finn-b-DM_KETOACIDOSIS	Diabetic ketoacidosis || id:finn-b-DM_KETOACIDOSIS	|| id:prot-a-1281	Simple mode	28	0.135749	0.115822	0.251415	-0.0912619	0.36276	1.14539	0.912779	1.43729
145	prot-a-1281	finn-b-DM_KETOACIDOSIS	Diabetic ketoacidosis || id:finn-b-DM_KETOACIDOSIS	|| id:prot-a-1281	Weighted mode	28	0.110449	0.103446	0.295112	-0.0923056	0.313204	1.11678	0.911826	1.3678
146	prot-a-1281	finn-b-E4_DM1KETO	Type 1 diabetes with ketoacidosis || id:finn-b-E4_DM1KETO	|| id:prot-a-1281	MR Egger	28	-0.318079	0.167524	0.0687546	-0.646427	0.0102681	0.727545	0.523914	1.01032
147	prot-a-1281	finn-b-E4_DM1KETO	Type 1 diabetes with ketoacidosis || id:finn-b-E4_DM1KETO	|| id:prot-a-1281	Weighted median	28	0.120866	0.106485	0.25635	-0.0878435	0.329577	1.12847	0.915904	1.39038
148	prot-a-1281	finn-b-E4_DM1KETO	Type 1 diabetes with ketoacidosis || id:finn-b-E4_DM1KETO	|| id:prot-a-1281	Inverse variance weighted	28	0.0678924	0.0811553	0.402832	-0.091172	0.226957	1.07025	0.912861	1.25478
149	prot-a-1281	finn-b-E4_DM1KETO	Type 1 diabetes with ketoacidosis || id:finn-b-E4_DM1KETO	|| id:prot-a-1281	Simple mode	28	0.341072	0.237024	0.161649	-0.123494	0.805639	1.40645	0.883827	2.23813
150	prot-a-1281	finn-b-E4_DM1KETO	Type 1 diabetes with ketoacidosis || id:finn-b-E4_DM1KETO	|| id:prot-a-1281	Weighted mode	28	0.270775	0.230151	0.24966	-0.180321	0.721871	1.31098	0.835002	2.05828
151	prot-a-1281	finn-b-E4_DM2KETO	Type 2 diabetes with ketoacidosis || id:finn-b-E4_DM2KETO	|| id:prot-a-1281	MR Egger	28	-0.166974	0.306906	0.591039	-0.768509	0.434562	0.846222	0.463704	1.54429
152	prot-a-1281	finn-b-E4_DM2KETO	Type 2 diabetes with ketoacidosis || id:finn-b-E4_DM2KETO	|| id:prot-a-1281	Weighted median	28	-0.0629238	0.181063	0.728198	-0.417808	0.291961	0.939015	0.658489	1.33905
153	prot-a-1281	finn-b-E4_DM2KETO	Type 2 diabetes with ketoacidosis || id:finn-b-E4_DM2KETO	|| id:prot-a-1281	Inverse variance weighted	28	-0.109173	0.135352	0.419902	-0.374462	0.156116	0.896575	0.687659	1.16896
154	prot-a-1281	finn-b-E4_DM2KETO	Type 2 diabetes with ketoacidosis || id:finn-b-E4_DM2KETO	|| id:prot-a-1281	Simple mode	28	-0.0413363	0.345364	0.905615	-0.718249	0.635576	0.959506	0.487605	1.88811
155	prot-a-1281	finn-b-E4_DM2KETO	Type 2 diabetes with ketoacidosis || id:finn-b-E4_DM2KETO	|| id:prot-a-1281	Weighted mode	28	-0.0211119	0.338616	0.950745	-0.684799	0.642576	0.979109	0.504191	1.90137
156	prot-a-1281	finn-b-E4_DMNASKETO	Unspecified diabetes with ketoacidosis || id:finn-b-E4_DMNASKETO	|| id:prot-a-1281	MR Egger	26	-0.311634	0.542336	0.570899	-1.37461	0.751345	0.732249	0.252937	2.11985
157	prot-a-1281	finn-b-E4_DMNASKETO	Unspecified diabetes with ketoacidosis || id:finn-b-E4_DMNASKETO	|| id:prot-a-1281	Weighted median	26	0.286339	0.336343	0.394586	-0.372893	0.945571	1.33154	0.688739	2.57428
158	prot-a-1281	finn-b-E4_DMNASKETO	Unspecified diabetes with ketoacidosis || id:finn-b-E4_DMNASKETO	|| id:prot-a-1281	Inverse variance weighted	26	-0.142134	0.236816	0.54838	-0.606294	0.322025	0.867505	0.545368	1.37992
159	prot-a-1281	finn-b-E4_DMNASKETO	Unspecified diabetes with ketoacidosis || id:finn-b-E4_DMNASKETO	|| id:prot-a-1281	Simple mode	26	0.702095	0.770713	0.371012	-0.808502	2.21269	2.01798	0.445525	9.14029
160	prot-a-1281	finn-b-E4_DMNASKETO	Unspecified diabetes with ketoacidosis || id:finn-b-E4_DMNASKETO	|| id:prot-a-1281	Weighted mode	26	0.641055	0.631144	0.3195	-0.595986	1.8781	1.89848	0.551019	6.54104
161	prot-a-1356	finn-b-DM_KETOACIDOSIS	Diabetic ketoacidosis || id:finn-b-DM_KETOACIDOSIS	|| id:prot-a-1356	MR Egger	33	-0.0148469	0.0575602	0.79816	-0.127665	0.097971	0.985263	0.880148	1.10293
162	prot-a-1356	finn-b-DM_KETOACIDOSIS	Diabetic ketoacidosis || id:finn-b-DM_KETOACIDOSIS	|| id:prot-a-1356	Weighted median	33	0.0250089	0.0459113	0.585945	-0.0649773	0.114995	1.02532	0.937089	1.12187
163	prot-a-1356	finn-b-DM_KETOACIDOSIS	Diabetic ketoacidosis || id:finn-b-DM_KETOACIDOSIS	|| id:prot-a-1356	Inverse variance weighted	33	-0.00564979	0.0318164	0.859057	-0.06801	0.0567104	0.994366	0.934251	1.05835
164	prot-a-1356	finn-b-DM_KETOACIDOSIS	Diabetic ketoacidosis || id:finn-b-DM_KETOACIDOSIS	|| id:prot-a-1356	Simple mode	33	0.0255553	0.0768021	0.741499	-0.124977	0.176087	1.02588	0.882517	1.19254
165	prot-a-1356	finn-b-DM_KETOACIDOSIS	Diabetic ketoacidosis || id:finn-b-DM_KETOACIDOSIS	|| id:prot-a-1356	Weighted mode	33	0.0558369	0.0665315	0.407552	-0.0745648	0.186239	1.05743	0.928147	1.20471
166	prot-a-1356	finn-b-E4_DM1KETO	Type 1 diabetes with ketoacidosis || id:finn-b-E4_DM1KETO	|| id:prot-a-1356	MR Egger	32	-0.149341	0.102253	0.154545	-0.349756	0.0510745	0.861276	0.70486	1.0524
167	prot-a-1356	finn-b-E4_DM1KETO	Type 1 diabetes with ketoacidosis || id:finn-b-E4_DM1KETO	|| id:prot-a-1356	Weighted median	32	-0.0449031	0.0818184	0.583133	-0.205267	0.115461	0.95609	0.81443	1.12239
168	prot-a-1356	finn-b-E4_DM1KETO	Type 1 diabetes with ketoacidosis || id:finn-b-E4_DM1KETO	|| id:prot-a-1356	Inverse variance weighted	32	-0.0626598	0.0567067	0.269169	-0.173805	0.0484854	0.939263	0.840461	1.04968
169	prot-a-1356	finn-b-E4_DM1KETO	Type 1 diabetes with ketoacidosis || id:finn-b-E4_DM1KETO	|| id:prot-a-1356	Simple mode	32	-0.0180261	0.150854	0.905655	-0.313699	0.277647	0.982135	0.730739	1.32002
170	prot-a-1356	finn-b-E4_DM1KETO	Type 1 diabetes with ketoacidosis || id:finn-b-E4_DM1KETO	|| id:prot-a-1356	Weighted mode	32	-0.0380049	0.105549	0.721238	-0.244881	0.168872	0.962708	0.782797	1.18397
171	prot-a-1356	finn-b-E4_DM2KETO	Type 2 diabetes with ketoacidosis || id:finn-b-E4_DM2KETO	|| id:prot-a-1356	MR Egger	32	0.00113021	0.188477	0.995255	-0.368285	0.370545	1.00113	0.69192	1.44852
172	prot-a-1356	finn-b-E4_DM2KETO	Type 2 diabetes with ketoacidosis || id:finn-b-E4_DM2KETO	|| id:prot-a-1356	Weighted median	32	0.0640757	0.14482	0.658163	-0.219771	0.347923	1.06617	0.802702	1.41612
173	prot-a-1356	finn-b-E4_DM2KETO	Type 2 diabetes with ketoacidosis || id:finn-b-E4_DM2KETO	|| id:prot-a-1356	Inverse variance weighted	32	0.00401144	0.10473	0.969446	-0.201259	0.209282	1.00402	0.817701	1.23279
174	prot-a-1356	finn-b-E4_DM2KETO	Type 2 diabetes with ketoacidosis || id:finn-b-E4_DM2KETO	|| id:prot-a-1356	Simple mode	32	0.0740712	0.257919	0.775879	-0.431449	0.579592	1.07688	0.649567	1.78531
175	prot-a-1356	finn-b-E4_DM2KETO	Type 2 diabetes with ketoacidosis || id:finn-b-E4_DM2KETO	|| id:prot-a-1356	Weighted mode	32	0.104272	0.192986	0.592847	-0.273982	0.482525	1.1099	0.760346	1.62016
176	prot-a-1356	finn-b-E4_DMNASKETO	Unspecified diabetes with ketoacidosis || id:finn-b-E4_DMNASKETO	|| id:prot-a-1356	MR Egger	28	0.179868	0.323013	0.582396	-0.453238	0.812974	1.19706	0.635567	2.2546
177	prot-a-1356	finn-b-E4_DMNASKETO	Unspecified diabetes with ketoacidosis || id:finn-b-E4_DMNASKETO	|| id:prot-a-1356	Weighted median	28	0.515059	0.265071	0.0520039	-0.00447931	1.0346	1.67374	0.995531	2.81398
178	prot-a-1356	finn-b-E4_DMNASKETO	Unspecified diabetes with ketoacidosis || id:finn-b-E4_DMNASKETO	|| id:prot-a-1356	Inverse variance weighted	28	0.14935	0.18206	0.412025	-0.207487	0.506188	1.16108	0.812623	1.65896
179	prot-a-1356	finn-b-E4_DMNASKETO	Unspecified diabetes with ketoacidosis || id:finn-b-E4_DMNASKETO	|| id:prot-a-1356	Simple mode	28	0.603321	0.445446	0.186829	-0.269753	1.4764	1.82818	0.763568	4.37714
180	prot-a-1356	finn-b-E4_DMNASKETO	Unspecified diabetes with ketoacidosis || id:finn-b-E4_DMNASKETO	|| id:prot-a-1356	Weighted mode	28	0.589508	0.344455	0.0984696	-0.0856241	1.26464	1.8031	0.917939	3.54182
181	prot-a-1997	finn-b-DM_KETOACIDOSIS	Diabetic ketoacidosis || id:finn-b-DM_KETOACIDOSIS	|| id:prot-a-1997	MR Egger	39	0.0839552	0.0726624	0.255327	-0.058463	0.226373	1.08758	0.943213	1.25404
182	prot-a-1997	finn-b-DM_KETOACIDOSIS	Diabetic ketoacidosis || id:finn-b-DM_KETOACIDOSIS	|| id:prot-a-1997	Weighted median	39	-0.0244386	0.0458288	0.593855	-0.114263	0.0653859	0.975858	0.892023	1.06757
183	prot-a-1997	finn-b-DM_KETOACIDOSIS	Diabetic ketoacidosis || id:finn-b-DM_KETOACIDOSIS	|| id:prot-a-1997	Inverse variance weighted	39	-0.0166043	0.0324837	0.60924	-0.0802723	0.0470637	0.983533	0.922865	1.04819
184	prot-a-1997	finn-b-DM_KETOACIDOSIS	Diabetic ketoacidosis || id:finn-b-DM_KETOACIDOSIS	|| id:prot-a-1997	Simple mode	39	-0.0306052	0.0892552	0.733567	-0.205545	0.144335	0.969858	0.814203	1.15527
185	prot-a-1997	finn-b-DM_KETOACIDOSIS	Diabetic ketoacidosis || id:finn-b-DM_KETOACIDOSIS	|| id:prot-a-1997	Weighted mode	39	-0.0306052	0.0813243	0.708761	-0.190001	0.12879	0.969858	0.826958	1.13745
186	prot-a-1997	finn-b-E4_DM1KETO	Type 1 diabetes with ketoacidosis || id:finn-b-E4_DM1KETO	|| id:prot-a-1997	MR Egger	40	0.204733	0.127951	0.11786	-0.0460503	0.455517	1.2272	0.954994	1.57699
187	prot-a-1997	finn-b-E4_DM1KETO	Type 1 diabetes with ketoacidosis || id:finn-b-E4_DM1KETO	|| id:prot-a-1997	Weighted median	40	0.141207	0.0824223	0.0866722	-0.0203402	0.302755	1.15166	0.979865	1.35358
188	prot-a-1997	finn-b-E4_DM1KETO	Type 1 diabetes with ketoacidosis || id:finn-b-E4_DM1KETO	|| id:prot-a-1997	Inverse variance weighted	40	0.084704	0.0570791	0.137815	-0.0271709	0.196579	1.08839	0.973195	1.21723
189	prot-a-1997	finn-b-E4_DM1KETO	Type 1 diabetes with ketoacidosis || id:finn-b-E4_DM1KETO	|| id:prot-a-1997	Simple mode	40	0.260506	0.174888	0.144383	-0.0822742	0.603286	1.29759	0.921019	1.82812
190	prot-a-1997	finn-b-E4_DM1KETO	Type 1 diabetes with ketoacidosis || id:finn-b-E4_DM1KETO	|| id:prot-a-1997	Weighted mode	40	0.24298	0.15823	0.132706	-0.0671499	0.553111	1.27504	0.935055	1.73865
191	prot-a-1997	finn-b-E4_DM2KETO	Type 2 diabetes with ketoacidosis || id:finn-b-E4_DM2KETO	|| id:prot-a-1997	MR Egger	39	0.201572	0.230577	0.387645	-0.250359	0.653502	1.22332	0.778521	1.92226
192	prot-a-1997	finn-b-E4_DM2KETO	Type 2 diabetes with ketoacidosis || id:finn-b-E4_DM2KETO	|| id:prot-a-1997	Weighted median	39	0.0427697	0.147188	0.771374	-0.245719	0.331258	1.0437	0.782142	1.39272
193	prot-a-1997	finn-b-E4_DM2KETO	Type 2 diabetes with ketoacidosis || id:finn-b-E4_DM2KETO	|| id:prot-a-1997	Inverse variance weighted	39	0.0643924	0.104335	0.537124	-0.140105	0.26889	1.06651	0.869267	1.30851
194	prot-a-1997	finn-b-E4_DM2KETO	Type 2 diabetes with ketoacidosis || id:finn-b-E4_DM2KETO	|| id:prot-a-1997	Simple mode	39	-0.104212	0.292757	0.723833	-0.678015	0.469591	0.901034	0.507624	1.59934
195	prot-a-1997	finn-b-E4_DM2KETO	Type 2 diabetes with ketoacidosis || id:finn-b-E4_DM2KETO	|| id:prot-a-1997	Weighted mode	39	-0.000670785	0.243621	0.997818	-0.478167	0.476826	0.999329	0.619919	1.61095
196	prot-a-1997	finn-b-E4_DMNASKETO	Unspecified diabetes with ketoacidosis || id:finn-b-E4_DMNASKETO	|| id:prot-a-1997	MR Egger	39	-0.0318795	0.383198	0.934146	-0.782947	0.719188	0.968623	0.457057	2.05277
197	prot-a-1997	finn-b-E4_DMNASKETO	Unspecified diabetes with ketoacidosis || id:finn-b-E4_DMNASKETO	|| id:prot-a-1997	Weighted median	39	0.0187828	0.234446	0.936145	-0.440732	0.478297	1.01896	0.643565	1.61333
198	prot-a-1997	finn-b-E4_DMNASKETO	Unspecified diabetes with ketoacidosis || id:finn-b-E4_DMNASKETO	|| id:prot-a-1997	Inverse variance weighted	39	0.073752	0.172541	0.669053	-0.264427	0.411931	1.07654	0.767645	1.50973
199	prot-a-1997	finn-b-E4_DMNASKETO	Unspecified diabetes with ketoacidosis || id:finn-b-E4_DMNASKETO	|| id:prot-a-1997	Simple mode	39	-0.0828661	0.436519	0.85045	-0.938444	0.772712	0.920474	0.391236	2.16563
200	prot-a-1997	finn-b-E4_DMNASKETO	Unspecified diabetes with ketoacidosis || id:finn-b-E4_DMNASKETO	|| id:prot-a-1997	Weighted mode	39	-0.0384336	0.391301	0.922274	-0.805384	0.728516	0.962296	0.446916	2.072
201	prot-a-1964	finn-b-DM_KETOACIDOSIS	Diabetic ketoacidosis || id:finn-b-DM_KETOACIDOSIS	|| id:prot-a-1964	MR Egger	30	0.0372993	0.0879292	0.674664	-0.135042	0.209641	1.038	0.873679	1.23323
202	prot-a-1964	finn-b-DM_KETOACIDOSIS	Diabetic ketoacidosis || id:finn-b-DM_KETOACIDOSIS	|| id:prot-a-1964	Weighted median	30	0.0684146	0.0489166	0.161934	-0.0274619	0.164291	1.07081	0.972912	1.17856
203	prot-a-1964	finn-b-DM_KETOACIDOSIS	Diabetic ketoacidosis || id:finn-b-DM_KETOACIDOSIS	|| id:prot-a-1964	Inverse variance weighted	30	0.0226151	0.0357018	0.526443	-0.0473604	0.0925907	1.02287	0.953744	1.09701
204	prot-a-1964	finn-b-DM_KETOACIDOSIS	Diabetic ketoacidosis || id:finn-b-DM_KETOACIDOSIS	|| id:prot-a-1964	Simple mode	30	0.0848311	0.0857783	0.330864	-0.0832943	0.252957	1.08853	0.92008	1.28783
205	prot-a-1964	finn-b-DM_KETOACIDOSIS	Diabetic ketoacidosis || id:finn-b-DM_KETOACIDOSIS	|| id:prot-a-1964	Weighted mode	30	0.0718521	0.0677037	0.297325	-0.0608472	0.204551	1.0745	0.940967	1.22697
206	prot-a-1964	finn-b-E4_DM1KETO	Type 1 diabetes with ketoacidosis || id:finn-b-E4_DM1KETO	|| id:prot-a-1964	MR Egger	33	0.0581887	0.149768	0.700284	-0.235357	0.351735	1.05991	0.790288	1.42153
207	prot-a-1964	finn-b-E4_DM1KETO	Type 1 diabetes with ketoacidosis || id:finn-b-E4_DM1KETO	|| id:prot-a-1964	Weighted median	33	-0.0361545	0.0898606	0.687434	-0.212281	0.139972	0.964491	0.808737	1.15024
208	prot-a-1964	finn-b-E4_DM1KETO	Type 1 diabetes with ketoacidosis || id:finn-b-E4_DM1KETO	|| id:prot-a-1964	Inverse variance weighted	33	-0.0411974	0.0612082	0.500902	-0.161165	0.0787706	0.95964	0.851151	1.08196
209	prot-a-1964	finn-b-E4_DM1KETO	Type 1 diabetes with ketoacidosis || id:finn-b-E4_DM1KETO	|| id:prot-a-1964	Simple mode	33	-0.0594829	0.174785	0.735839	-0.402061	0.283095	0.942252	0.66894	1.32723
210	prot-a-1964	finn-b-E4_DM1KETO	Type 1 diabetes with ketoacidosis || id:finn-b-E4_DM1KETO	|| id:prot-a-1964	Weighted mode	33	0.133162	0.146183	0.369144	-0.153357	0.419682	1.14244	0.857824	1.52148
211	prot-a-1964	finn-b-E4_DM2KETO	Type 2 diabetes with ketoacidosis || id:finn-b-E4_DM2KETO	|| id:prot-a-1964	MR Egger	32	-0.0899554	0.280987	0.751081	-0.640691	0.46078	0.913972	0.526928	1.58531
212	prot-a-1964	finn-b-E4_DM2KETO	Type 2 diabetes with ketoacidosis || id:finn-b-E4_DM2KETO	|| id:prot-a-1964	Weighted median	32	0.0279532	0.165988	0.866265	-0.297383	0.35329	1.02835	0.742759	1.42374
213	prot-a-1964	finn-b-E4_DM2KETO	Type 2 diabetes with ketoacidosis || id:finn-b-E4_DM2KETO	|| id:prot-a-1964	Inverse variance weighted	32	0.00801106	0.114072	0.944012	-0.21557	0.231592	1.00804	0.806082	1.26061
214	prot-a-1964	finn-b-E4_DM2KETO	Type 2 diabetes with ketoacidosis || id:finn-b-E4_DM2KETO	|| id:prot-a-1964	Simple mode	32	0.122532	0.277571	0.661956	-0.421507	0.66657	1.13036	0.656057	1.94755
215	prot-a-1964	finn-b-E4_DM2KETO	Type 2 diabetes with ketoacidosis || id:finn-b-E4_DM2KETO	|| id:prot-a-1964	Weighted mode	32	0.0546194	0.202734	0.789397	-0.34274	0.451979	1.05614	0.709823	1.57142
216	prot-a-1964	finn-b-E4_DMNASKETO	Unspecified diabetes with ketoacidosis || id:finn-b-E4_DMNASKETO	|| id:prot-a-1964	MR Egger	30	-0.455666	0.487194	0.357637	-1.41057	0.499233	0.634025	0.244005	1.64746
217	prot-a-1964	finn-b-E4_DMNASKETO	Unspecified diabetes with ketoacidosis || id:finn-b-E4_DMNASKETO	|| id:prot-a-1964	Weighted median	30	0.134828	0.285195	0.636386	-0.424154	0.693811	1.14434	0.654323	2.00133
218	prot-a-1964	finn-b-E4_DMNASKETO	Unspecified diabetes with ketoacidosis || id:finn-b-E4_DMNASKETO	|| id:prot-a-1964	Inverse variance weighted	30	0.0276385	0.194329	0.886902	-0.353247	0.408524	1.02802	0.702404	1.50459
219	prot-a-1964	finn-b-E4_DMNASKETO	Unspecified diabetes with ketoacidosis || id:finn-b-E4_DMNASKETO	|| id:prot-a-1964	Simple mode	30	0.389818	0.515752	0.45585	-0.621056	1.40069	1.47671	0.537377	4.05801
220	prot-a-1964	finn-b-E4_DMNASKETO	Unspecified diabetes with ketoacidosis || id:finn-b-E4_DMNASKETO	|| id:prot-a-1964	Weighted mode	30	0.163148	0.411027	0.694327	-0.642465	0.968762	1.17721	0.525994	2.63468
221	prot-a-1368	finn-b-DM_KETOACIDOSIS	Diabetic ketoacidosis || id:finn-b-DM_KETOACIDOSIS	|| id:prot-a-1368	MR Egger	20	-0.0987519	0.0997909	0.335492	-0.294342	0.0968382	0.905967	0.745022	1.10168
222	prot-a-1368	finn-b-DM_KETOACIDOSIS	Diabetic ketoacidosis || id:finn-b-DM_KETOACIDOSIS	|| id:prot-a-1368	Weighted median	20	-0.122036	0.0641544	0.0571417	-0.247779	0.0037065	0.885116	0.780533	1.00371
223	prot-a-1368	finn-b-DM_KETOACIDOSIS	Diabetic ketoacidosis || id:finn-b-DM_KETOACIDOSIS	|| id:prot-a-1368	Inverse variance weighted	20	-0.105775	0.0476647	0.026477	-0.199198	-0.012352	0.899627	0.819388	0.987724
224	prot-a-1368	finn-b-DM_KETOACIDOSIS	Diabetic ketoacidosis || id:finn-b-DM_KETOACIDOSIS	|| id:prot-a-1368	Simple mode	20	-0.147273	0.117186	0.224075	-0.376957	0.0824106	0.863058	0.685945	1.0859
225	prot-a-1368	finn-b-DM_KETOACIDOSIS	Diabetic ketoacidosis || id:finn-b-DM_KETOACIDOSIS	|| id:prot-a-1368	Weighted mode	20	-0.138663	0.100476	0.183591	-0.335595	0.0582694	0.870521	0.714912	1.06
226	prot-a-1368	finn-b-E4_DM1KETO	Type 1 diabetes with ketoacidosis || id:finn-b-E4_DM1KETO	|| id:prot-a-1368	MR Egger	19	0.0214407	0.179174	0.906152	-0.329741	0.372623	1.02167	0.71911	1.45154
227	prot-a-1368	finn-b-E4_DM1KETO	Type 1 diabetes with ketoacidosis || id:finn-b-E4_DM1KETO	|| id:prot-a-1368	Weighted median	19	-0.0633446	0.128049	0.62082	-0.314321	0.187632	0.93862	0.730284	1.20639
228	prot-a-1368	finn-b-E4_DM1KETO	Type 1 diabetes with ketoacidosis || id:finn-b-E4_DM1KETO	|| id:prot-a-1368	Inverse variance weighted	19	-0.101844	0.0862595	0.237733	-0.270913	0.0672246	0.90317	0.762683	1.06954
229	prot-a-1368	finn-b-E4_DM1KETO	Type 1 diabetes with ketoacidosis || id:finn-b-E4_DM1KETO	|| id:prot-a-1368	Simple mode	19	-0.0101073	0.221278	0.964071	-0.443812	0.423597	0.989944	0.641586	1.52745
230	prot-a-1368	finn-b-E4_DM1KETO	Type 1 diabetes with ketoacidosis || id:finn-b-E4_DM1KETO	|| id:prot-a-1368	Weighted mode	19	-0.0460816	0.17346	0.793519	-0.386064	0.293901	0.954964	0.679727	1.34165
231	prot-a-1368	finn-b-E4_DM2KETO	Type 2 diabetes with ketoacidosis || id:finn-b-E4_DM2KETO	|| id:prot-a-1368	MR Egger	21	-0.497665	0.314877	0.130496	-1.11482	0.119495	0.607949	0.327973	1.12693
232	prot-a-1368	finn-b-E4_DM2KETO	Type 2 diabetes with ketoacidosis || id:finn-b-E4_DM2KETO	|| id:prot-a-1368	Weighted median	21	-0.0677166	0.212729	0.750239	-0.484665	0.349232	0.934525	0.615904	1.41798
233	prot-a-1368	finn-b-E4_DM2KETO	Type 2 diabetes with ketoacidosis || id:finn-b-E4_DM2KETO	|| id:prot-a-1368	Inverse variance weighted	21	-0.195663	0.152226	0.198673	-0.494026	0.102701	0.82229	0.610165	1.10816
234	prot-a-1368	finn-b-E4_DM2KETO	Type 2 diabetes with ketoacidosis || id:finn-b-E4_DM2KETO	|| id:prot-a-1368	Simple mode	21	0.0649256	0.40608	0.874576	-0.730991	0.860842	1.06708	0.481432	2.36515
235	prot-a-1368	finn-b-E4_DM2KETO	Type 2 diabetes with ketoacidosis || id:finn-b-E4_DM2KETO	|| id:prot-a-1368	Weighted mode	21	-0.564829	0.387132	0.160091	-1.32361	0.19395	0.568457	0.266173	1.21404
236	prot-a-1368	finn-b-E4_DMNASKETO	Unspecified diabetes with ketoacidosis || id:finn-b-E4_DMNASKETO	|| id:prot-a-1368	MR Egger	19	-0.201292	0.531041	0.709342	-1.24213	0.839548	0.817673	0.288768	2.31532
237	prot-a-1368	finn-b-E4_DMNASKETO	Unspecified diabetes with ketoacidosis || id:finn-b-E4_DMNASKETO	|| id:prot-a-1368	Weighted median	19	0.172147	0.383281	0.653331	-0.579084	0.923378	1.18785	0.560411	2.51778
238	prot-a-1368	finn-b-E4_DMNASKETO	Unspecified diabetes with ketoacidosis || id:finn-b-E4_DMNASKETO	|| id:prot-a-1368	Inverse variance weighted	19	-0.131298	0.263798	0.618678	-0.648342	0.385745	0.876956	0.522912	1.47071
239	prot-a-1368	finn-b-E4_DMNASKETO	Unspecified diabetes with ketoacidosis || id:finn-b-E4_DMNASKETO	|| id:prot-a-1368	Simple mode	19	0.214836	0.659162	0.748242	-1.07712	1.50679	1.23966	0.340574	4.51224
240	prot-a-1368	finn-b-E4_DMNASKETO	Unspecified diabetes with ketoacidosis || id:finn-b-E4_DMNASKETO	|| id:prot-a-1368	Weighted mode	19	0.418064	0.555308	0.461273	-0.67034	1.50647	1.51902	0.511535	4.51077
241	prot-a-2190	finn-b-DM_KETOACIDOSIS	Diabetic ketoacidosis || id:finn-b-DM_KETOACIDOSIS	|| id:prot-a-2190	MR Egger	30	0.0494825	0.0880513	0.578605	-0.123098	0.222063	1.05073	0.884177	1.24865
242	prot-a-2190	finn-b-DM_KETOACIDOSIS	Diabetic ketoacidosis || id:finn-b-DM_KETOACIDOSIS	|| id:prot-a-2190	Weighted median	30	-0.0190679	0.0529251	0.718637	-0.122801	0.0846653	0.981113	0.88444	1.08835
243	prot-a-2190	finn-b-DM_KETOACIDOSIS	Diabetic ketoacidosis || id:finn-b-DM_KETOACIDOSIS	|| id:prot-a-2190	Inverse variance weighted	30	-0.00468339	0.038382	0.902883	-0.079912	0.0705452	0.995328	0.923198	1.07309
244	prot-a-2190	finn-b-DM_KETOACIDOSIS	Diabetic ketoacidosis || id:finn-b-DM_KETOACIDOSIS	|| id:prot-a-2190	Simple mode	30	-0.0599305	0.0913308	0.516874	-0.238939	0.119078	0.94183	0.787463	1.12646
245	prot-a-2190	finn-b-DM_KETOACIDOSIS	Diabetic ketoacidosis || id:finn-b-DM_KETOACIDOSIS	|| id:prot-a-2190	Weighted mode	30	-0.0340477	0.0862234	0.695822	-0.203046	0.13495	0.966525	0.816241	1.14448
246	prot-a-2190	finn-b-E4_DM1KETO	Type 1 diabetes with ketoacidosis || id:finn-b-E4_DM1KETO	|| id:prot-a-2190	MR Egger	29	0.15387	0.155281	0.330526	-0.150481	0.458221	1.16634	0.860294	1.58126
247	prot-a-2190	finn-b-E4_DM1KETO	Type 1 diabetes with ketoacidosis || id:finn-b-E4_DM1KETO	|| id:prot-a-2190	Weighted median	29	0.00261756	0.0958945	0.978223	-0.185336	0.190571	1.00262	0.830825	1.20994
248	prot-a-2190	finn-b-E4_DM1KETO	Type 1 diabetes with ketoacidosis || id:finn-b-E4_DM1KETO	|| id:prot-a-2190	Inverse variance weighted	29	0.0324598	0.0684195	0.635198	-0.101642	0.166562	1.03299	0.903353	1.18124
249	prot-a-2190	finn-b-E4_DM1KETO	Type 1 diabetes with ketoacidosis || id:finn-b-E4_DM1KETO	|| id:prot-a-2190	Simple mode	29	-0.130167	0.185247	0.488064	-0.49325	0.232917	0.877949	0.610639	1.26228
250	prot-a-2190	finn-b-E4_DM1KETO	Type 1 diabetes with ketoacidosis || id:finn-b-E4_DM1KETO	|| id:prot-a-2190	Weighted mode	29	-0.00329066	0.15022	0.982679	-0.297721	0.29114	0.996715	0.742508	1.33795
251	prot-a-2190	finn-b-E4_DM2KETO	Type 2 diabetes with ketoacidosis || id:finn-b-E4_DM2KETO	|| id:prot-a-2190	MR Egger	29	0.0659261	0.29115	0.82257	-0.504728	0.63658	1.06815	0.60367	1.89001
252	prot-a-2190	finn-b-E4_DM2KETO	Type 2 diabetes with ketoacidosis || id:finn-b-E4_DM2KETO	|| id:prot-a-2190	Weighted median	29	-0.146361	0.1799	0.415893	-0.498964	0.206243	0.863846	0.607159	1.22905
253	prot-a-2190	finn-b-E4_DM2KETO	Type 2 diabetes with ketoacidosis || id:finn-b-E4_DM2KETO	|| id:prot-a-2190	Inverse variance weighted	29	0.00342089	0.127124	0.978532	-0.245742	0.252583	1.00343	0.782124	1.28735
254	prot-a-2190	finn-b-E4_DM2KETO	Type 2 diabetes with ketoacidosis || id:finn-b-E4_DM2KETO	|| id:prot-a-2190	Simple mode	29	-0.254881	0.318366	0.43011	-0.878879	0.369117	0.775009	0.415248	1.44646
255	prot-a-2190	finn-b-E4_DM2KETO	Type 2 diabetes with ketoacidosis || id:finn-b-E4_DM2KETO	|| id:prot-a-2190	Weighted mode	29	-0.175768	0.285234	0.542726	-0.734827	0.383292	0.838813	0.479588	1.46711
256	prot-a-2190	finn-b-E4_DMNASKETO	Unspecified diabetes with ketoacidosis || id:finn-b-E4_DMNASKETO	|| id:prot-a-2190	MR Egger	30	0.589426	0.475501	0.225417	-0.342557	1.52141	1.80295	0.709952	4.57867
257	prot-a-2190	finn-b-E4_DMNASKETO	Unspecified diabetes with ketoacidosis || id:finn-b-E4_DMNASKETO	|| id:prot-a-2190	Weighted median	30	-0.341962	0.293211	0.243508	-0.916655	0.232732	0.710375	0.399854	1.26204
258	prot-a-2190	finn-b-E4_DMNASKETO	Unspecified diabetes with ketoacidosis || id:finn-b-E4_DMNASKETO	|| id:prot-a-2190	Inverse variance weighted	30	-0.136782	0.207381	0.509531	-0.543249	0.269685	0.87216	0.580858	1.30955
259	prot-a-2190	finn-b-E4_DMNASKETO	Unspecified diabetes with ketoacidosis || id:finn-b-E4_DMNASKETO	|| id:prot-a-2190	Simple mode	30	-0.647188	0.548766	0.247843	-1.72277	0.428393	0.523516	0.178571	1.53479
260	prot-a-2190	finn-b-E4_DMNASKETO	Unspecified diabetes with ketoacidosis || id:finn-b-E4_DMNASKETO	|| id:prot-a-2190	Weighted mode	30	-0.554047	0.546821	0.319336	-1.62582	0.517721	0.574619	0.196751	1.6782
261	prot-a-1055	finn-b-DM_KETOACIDOSIS	Diabetic ketoacidosis || id:finn-b-DM_KETOACIDOSIS	|| id:prot-a-1055	MR Egger	30	0.0480209	0.0774028	0.54001	-0.103689	0.19973	1.04919	0.901506	1.22107
262	prot-a-1055	finn-b-DM_KETOACIDOSIS	Diabetic ketoacidosis || id:finn-b-DM_KETOACIDOSIS	|| id:prot-a-1055	Weighted median	30	0.0146559	0.0522825	0.77923	-0.0878178	0.11713	1.01476	0.915928	1.12427
263	prot-a-1055	finn-b-DM_KETOACIDOSIS	Diabetic ketoacidosis || id:finn-b-DM_KETOACIDOSIS	|| id:prot-a-1055	Inverse variance weighted	30	-0.00547747	0.034619	0.874282	-0.0733307	0.0623758	0.994538	0.929293	1.06436
264	prot-a-1055	finn-b-DM_KETOACIDOSIS	Diabetic ketoacidosis || id:finn-b-DM_KETOACIDOSIS	|| id:prot-a-1055	Simple mode	30	0.0046758	0.0903454	0.959079	-0.172401	0.181753	1.00469	0.841641	1.19932
265	prot-a-1055	finn-b-DM_KETOACIDOSIS	Diabetic ketoacidosis || id:finn-b-DM_KETOACIDOSIS	|| id:prot-a-1055	Weighted mode	30	-0.00255103	0.0727877	0.972282	-0.145215	0.140113	0.997452	0.864836	1.1504
266	prot-a-1055	finn-b-E4_DM1KETO	Type 1 diabetes with ketoacidosis || id:finn-b-E4_DM1KETO	|| id:prot-a-1055	MR Egger	32	0.0555784	0.132275	0.677354	-0.203682	0.314838	1.05715	0.815722	1.37004
267	prot-a-1055	finn-b-E4_DM1KETO	Type 1 diabetes with ketoacidosis || id:finn-b-E4_DM1KETO	|| id:prot-a-1055	Weighted median	32	-0.0109457	0.0882463	0.901287	-0.183908	0.162017	0.989114	0.832012	1.17588
268	prot-a-1055	finn-b-E4_DM1KETO	Type 1 diabetes with ketoacidosis || id:finn-b-E4_DM1KETO	|| id:prot-a-1055	Inverse variance weighted	32	-0.0405462	0.0596435	0.496625	-0.157447	0.076355	0.960265	0.854322	1.07935
269	prot-a-1055	finn-b-E4_DM1KETO	Type 1 diabetes with ketoacidosis || id:finn-b-E4_DM1KETO	|| id:prot-a-1055	Simple mode	32	0.105465	0.188714	0.580273	-0.264415	0.475345	1.11123	0.767655	1.60857
270	prot-a-1055	finn-b-E4_DM1KETO	Type 1 diabetes with ketoacidosis || id:finn-b-E4_DM1KETO	|| id:prot-a-1055	Weighted mode	32	0.129192	0.177115	0.471218	-0.217953	0.476338	1.13791	0.804163	1.61017
271	prot-a-1055	finn-b-E4_DM2KETO	Type 2 diabetes with ketoacidosis || id:finn-b-E4_DM2KETO	|| id:prot-a-1055	MR Egger	32	0.345142	0.243629	0.166881	-0.132371	0.822656	1.41219	0.876016	2.27654
272	prot-a-1055	finn-b-E4_DM2KETO	Type 2 diabetes with ketoacidosis || id:finn-b-E4_DM2KETO	|| id:prot-a-1055	Weighted median	32	-0.0936092	0.163006	0.565785	-0.4131	0.225882	0.910639	0.661596	1.25343
273	prot-a-1055	finn-b-E4_DM2KETO	Type 2 diabetes with ketoacidosis || id:finn-b-E4_DM2KETO	|| id:prot-a-1055	Inverse variance weighted	32	-0.0971636	0.110075	0.377395	-0.31291	0.118583	0.907408	0.731316	1.1259
274	prot-a-1055	finn-b-E4_DM2KETO	Type 2 diabetes with ketoacidosis || id:finn-b-E4_DM2KETO	|| id:prot-a-1055	Simple mode	32	-0.411369	0.323807	0.21339	-1.04603	0.223293	0.662743	0.351329	1.25019
275	prot-a-1055	finn-b-E4_DM2KETO	Type 2 diabetes with ketoacidosis || id:finn-b-E4_DM2KETO	|| id:prot-a-1055	Weighted mode	32	0.114307	0.258666	0.661622	-0.392678	0.621293	1.1211	0.675246	1.86133
276	prot-a-1055	finn-b-E4_DMNASKETO	Unspecified diabetes with ketoacidosis || id:finn-b-E4_DMNASKETO	|| id:prot-a-1055	MR Egger	30	-0.622849	0.412672	0.142423	-1.43169	0.185989	0.536414	0.238906	1.20441
277	prot-a-1055	finn-b-E4_DMNASKETO	Unspecified diabetes with ketoacidosis || id:finn-b-E4_DMNASKETO	|| id:prot-a-1055	Weighted median	30	-0.30847	0.275605	0.263035	-0.848657	0.231717	0.73457	0.427989	1.26076
278	prot-a-1055	finn-b-E4_DMNASKETO	Unspecified diabetes with ketoacidosis || id:finn-b-E4_DMNASKETO	|| id:prot-a-1055	Inverse variance weighted	30	-0.230233	0.187585	0.219691	-0.5979	0.137434	0.794349	0.549965	1.14733
279	prot-a-1055	finn-b-E4_DMNASKETO	Unspecified diabetes with ketoacidosis || id:finn-b-E4_DMNASKETO	|| id:prot-a-1055	Simple mode	30	-0.37412	0.474712	0.437034	-1.30455	0.556315	0.687894	0.271293	1.74423
280	prot-a-1055	finn-b-E4_DMNASKETO	Unspecified diabetes with ketoacidosis || id:finn-b-E4_DMNASKETO	|| id:prot-a-1055	Weighted mode	30	-0.320055	0.405887	0.436784	-1.11559	0.475483	0.726109	0.32772	1.60879
281	prot-a-640	finn-b-DM_KETOACIDOSIS	Diabetic ketoacidosis || id:finn-b-DM_KETOACIDOSIS	|| id:prot-a-640	MR Egger	42	0.0925228	0.070476	0.196724	-0.0456101	0.230656	1.09694	0.955414	1.25943
282	prot-a-640	finn-b-DM_KETOACIDOSIS	Diabetic ketoacidosis || id:finn-b-DM_KETOACIDOSIS	|| id:prot-a-640	Weighted median	42	-0.0237472	0.0492889	0.629951	-0.120353	0.0728591	0.976533	0.886607	1.07558
283	prot-a-640	finn-b-DM_KETOACIDOSIS	Diabetic ketoacidosis || id:finn-b-DM_KETOACIDOSIS	|| id:prot-a-640	Inverse variance weighted	42	-0.0117546	0.0331281	0.722722	-0.0766857	0.0531765	0.988314	0.926181	1.05462
284	prot-a-640	finn-b-DM_KETOACIDOSIS	Diabetic ketoacidosis || id:finn-b-DM_KETOACIDOSIS	|| id:prot-a-640	Simple mode	42	-0.101741	0.103254	0.330234	-0.304119	0.100637	0.903263	0.737773	1.10588
285	prot-a-640	finn-b-DM_KETOACIDOSIS	Diabetic ketoacidosis || id:finn-b-DM_KETOACIDOSIS	|| id:prot-a-640	Weighted mode	42	-0.084501	0.0877485	0.341198	-0.256488	0.0874861	0.918971	0.773764	1.09143
286	prot-a-640	finn-b-E4_DM1KETO	Type 1 diabetes with ketoacidosis || id:finn-b-E4_DM1KETO	|| id:prot-a-640	MR Egger	38	0.0449901	0.128347	0.72798	-0.20657	0.296551	1.04602	0.813369	1.34521
287	prot-a-640	finn-b-E4_DM1KETO	Type 1 diabetes with ketoacidosis || id:finn-b-E4_DM1KETO	|| id:prot-a-640	Weighted median	38	-0.0300139	0.0882675	0.733832	-0.203018	0.14299	0.970432	0.816263	1.15372
288	prot-a-640	finn-b-E4_DM1KETO	Type 1 diabetes with ketoacidosis || id:finn-b-E4_DM1KETO	|| id:prot-a-640	Inverse variance weighted	38	-0.00989359	0.0612357	0.871648	-0.129916	0.110128	0.990155	0.87817	1.11642
289	prot-a-640	finn-b-E4_DM1KETO	Type 1 diabetes with ketoacidosis || id:finn-b-E4_DM1KETO	|| id:prot-a-640	Simple mode	38	0.0407738	0.168526	0.81016	-0.289537	0.371085	1.04162	0.74861	1.44931
290	prot-a-640	finn-b-E4_DM1KETO	Type 1 diabetes with ketoacidosis || id:finn-b-E4_DM1KETO	|| id:prot-a-640	Weighted mode	38	-0.0661724	0.155965	0.673821	-0.371864	0.239519	0.935969	0.689448	1.27064
291	prot-a-640	finn-b-E4_DM2KETO	Type 2 diabetes with ketoacidosis || id:finn-b-E4_DM2KETO	|| id:prot-a-640	MR Egger	37	-0.160396	0.238067	0.504899	-0.627007	0.306215	0.851806	0.534188	1.35827
292	prot-a-640	finn-b-E4_DM2KETO	Type 2 diabetes with ketoacidosis || id:finn-b-E4_DM2KETO	|| id:prot-a-640	Weighted median	37	-0.00503344	0.16011	0.974921	-0.318849	0.308782	0.994979	0.726985	1.36177
293	prot-a-640	finn-b-E4_DM2KETO	Type 2 diabetes with ketoacidosis || id:finn-b-E4_DM2KETO	|| id:prot-a-640	Inverse variance weighted	37	0.0292717	0.113946	0.797263	-0.194063	0.252606	1.0297	0.823606	1.28738
294	prot-a-640	finn-b-E4_DM2KETO	Type 2 diabetes with ketoacidosis || id:finn-b-E4_DM2KETO	|| id:prot-a-640	Simple mode	37	-0.260525	0.321934	0.423687	-0.891516	0.370465	0.770647	0.410034	1.44841
295	prot-a-640	finn-b-E4_DM2KETO	Type 2 diabetes with ketoacidosis || id:finn-b-E4_DM2KETO	|| id:prot-a-640	Weighted mode	37	-0.164316	0.280679	0.561917	-0.714447	0.385816	0.848474	0.489463	1.47081
296	prot-a-640	finn-b-E4_DMNASKETO	Unspecified diabetes with ketoacidosis || id:finn-b-E4_DMNASKETO	|| id:prot-a-640	MR Egger	41	-0.133105	0.383457	0.730367	-0.88468	0.618469	0.875373	0.412846	1.85609
297	prot-a-640	finn-b-E4_DMNASKETO	Unspecified diabetes with ketoacidosis || id:finn-b-E4_DMNASKETO	|| id:prot-a-640	Weighted median	41	-0.172773	0.259999	0.50636	-0.682371	0.336824	0.841328	0.505417	1.40049
298	prot-a-640	finn-b-E4_DMNASKETO	Unspecified diabetes with ketoacidosis || id:finn-b-E4_DMNASKETO	|| id:prot-a-640	Inverse variance weighted	41	0.00121876	0.180941	0.994626	-0.353426	0.355863	1.00122	0.702278	1.42741
299	prot-a-640	finn-b-E4_DMNASKETO	Unspecified diabetes with ketoacidosis || id:finn-b-E4_DMNASKETO	|| id:prot-a-640	Simple mode	41	-0.394286	0.558198	0.484061	-1.48835	0.699781	0.674161	0.225744	2.01331
300	prot-a-640	finn-b-E4_DMNASKETO	Unspecified diabetes with ketoacidosis || id:finn-b-E4_DMNASKETO	|| id:prot-a-640	Weighted mode	41	-0.565299	0.505815	0.270405	-1.5567	0.426098	0.56819	0.210832	1.53127
301	prot-a-818	finn-b-DM_KETOACIDOSIS	Diabetic ketoacidosis || id:finn-b-DM_KETOACIDOSIS	|| id:prot-a-818	MR Egger	42	0.16118	0.0769563	0.0426018	0.0103457	0.312015	1.1749	1.0104	1.36617
302	prot-a-818	finn-b-DM_KETOACIDOSIS	Diabetic ketoacidosis || id:finn-b-DM_KETOACIDOSIS	|| id:prot-a-818	Weighted median	42	0.0840457	0.0478496	0.0790107	-0.00973954	0.177831	1.08768	0.990308	1.19462
303	prot-a-818	finn-b-DM_KETOACIDOSIS	Diabetic ketoacidosis || id:finn-b-DM_KETOACIDOSIS	|| id:prot-a-818	Inverse variance weighted	42	0.0598427	0.0328765	0.0687247	-0.00459531	0.124281	1.06167	0.995415	1.13233
304	prot-a-818	finn-b-DM_KETOACIDOSIS	Diabetic ketoacidosis || id:finn-b-DM_KETOACIDOSIS	|| id:prot-a-818	Simple mode	42	0.0427021	0.0957801	0.658062	-0.145027	0.230431	1.04363	0.864999	1.25914
305	prot-a-818	finn-b-DM_KETOACIDOSIS	Diabetic ketoacidosis || id:finn-b-DM_KETOACIDOSIS	|| id:prot-a-818	Weighted mode	42	0.0679688	0.0803066	0.402262	-0.0894322	0.22537	1.07033	0.91445	1.25279
306	prot-a-818	finn-b-E4_DM1KETO	Type 1 diabetes with ketoacidosis || id:finn-b-E4_DM1KETO	|| id:prot-a-818	MR Egger	42	0.241196	0.137991	0.0881514	-0.0292655	0.511658	1.27277	0.971159	1.66805
307	prot-a-818	finn-b-E4_DM1KETO	Type 1 diabetes with ketoacidosis || id:finn-b-E4_DM1KETO	|| id:prot-a-818	Weighted median	42	0.0247803	0.0848992	0.770379	-0.141622	0.191183	1.02509	0.867949	1.21068
308	prot-a-818	finn-b-E4_DM1KETO	Type 1 diabetes with ketoacidosis || id:finn-b-E4_DM1KETO	|| id:prot-a-818	Inverse variance weighted	42	0.0341531	0.0593253	0.564823	-0.0821245	0.150431	1.03474	0.921157	1.16233
309	prot-a-818	finn-b-E4_DM1KETO	Type 1 diabetes with ketoacidosis || id:finn-b-E4_DM1KETO	|| id:prot-a-818	Simple mode	42	0.0221338	0.174299	0.899571	-0.319492	0.36376	1.02238	0.726518	1.43873
310	prot-a-818	finn-b-E4_DM1KETO	Type 1 diabetes with ketoacidosis || id:finn-b-E4_DM1KETO	|| id:prot-a-818	Weighted mode	42	0.0580096	0.134831	0.669275	-0.206259	0.322278	1.05973	0.813622	1.38027
311	prot-a-818	finn-b-E4_DM2KETO	Type 2 diabetes with ketoacidosis || id:finn-b-E4_DM2KETO	|| id:prot-a-818	MR Egger	44	0.431596	0.245357	0.0858529	-0.0493044	0.912496	1.53971	0.951891	2.49053
312	prot-a-818	finn-b-E4_DM2KETO	Type 2 diabetes with ketoacidosis || id:finn-b-E4_DM2KETO	|| id:prot-a-818	Weighted median	44	0.000525929	0.155768	0.997306	-0.30478	0.305831	1.00053	0.737286	1.35775
313	prot-a-818	finn-b-E4_DM2KETO	Type 2 diabetes with ketoacidosis || id:finn-b-E4_DM2KETO	|| id:prot-a-818	Inverse variance weighted	44	0.0697184	0.106229	0.51163	-0.138491	0.277928	1.07221	0.870671	1.32039
314	prot-a-818	finn-b-E4_DM2KETO	Type 2 diabetes with ketoacidosis || id:finn-b-E4_DM2KETO	|| id:prot-a-818	Simple mode	44	0.0409535	0.284793	0.886329	-0.51724	0.599147	1.0418	0.596164	1.82057
315	prot-a-818	finn-b-E4_DM2KETO	Type 2 diabetes with ketoacidosis || id:finn-b-E4_DM2KETO	|| id:prot-a-818	Weighted mode	44	0.0170287	0.241172	0.944037	-0.455668	0.489726	1.01717	0.634024	1.63187
316	prot-a-818	finn-b-E4_DMNASKETO	Unspecified diabetes with ketoacidosis || id:finn-b-E4_DMNASKETO	|| id:prot-a-818	MR Egger	43	-0.552086	0.408733	0.184192	-1.3532	0.249031	0.575747	0.258411	1.28278
317	prot-a-818	finn-b-E4_DMNASKETO	Unspecified diabetes with ketoacidosis || id:finn-b-E4_DMNASKETO	|| id:prot-a-818	Weighted median	43	0.133376	0.257208	0.604074	-0.370752	0.637503	1.14268	0.690215	1.89175
318	prot-a-818	finn-b-E4_DMNASKETO	Unspecified diabetes with ketoacidosis || id:finn-b-E4_DMNASKETO	|| id:prot-a-818	Inverse variance weighted	43	0.100078	0.176916	0.571612	-0.246678	0.446833	1.10526	0.781393	1.56335
319	prot-a-818	finn-b-E4_DMNASKETO	Unspecified diabetes with ketoacidosis || id:finn-b-E4_DMNASKETO	|| id:prot-a-818	Simple mode	43	0.460696	0.524501	0.384751	-0.567326	1.48872	1.58518	0.56704	4.43141
320	prot-a-818	finn-b-E4_DMNASKETO	Unspecified diabetes with ketoacidosis || id:finn-b-E4_DMNASKETO	|| id:prot-a-818	Weighted mode	43	0.220289	0.4427	0.621359	-0.647403	1.08798	1.24644	0.523403	2.96828
321	prot-a-612	finn-b-DM_KETOACIDOSIS	Diabetic ketoacidosis || id:finn-b-DM_KETOACIDOSIS	|| id:prot-a-612	MR Egger	29	-0.0149633	0.0658037	0.821831	-0.143938	0.114012	0.985148	0.865941	1.12077
322	prot-a-612	finn-b-DM_KETOACIDOSIS	Diabetic ketoacidosis || id:finn-b-DM_KETOACIDOSIS	|| id:prot-a-612	Weighted median	29	-0.00337182	0.0510325	0.94732	-0.103396	0.0966519	0.996634	0.90177	1.10148
323	prot-a-612	finn-b-DM_KETOACIDOSIS	Diabetic ketoacidosis || id:finn-b-DM_KETOACIDOSIS	|| id:prot-a-612	Inverse variance weighted	29	0.0380331	0.0356195	0.285628	-0.031781	0.107847	1.03877	0.968719	1.11388
324	prot-a-612	finn-b-DM_KETOACIDOSIS	Diabetic ketoacidosis || id:finn-b-DM_KETOACIDOSIS	|| id:prot-a-612	Simple mode	29	-0.0173362	0.086032	0.841757	-0.185959	0.151286	0.982813	0.830308	1.16333
325	prot-a-612	finn-b-DM_KETOACIDOSIS	Diabetic ketoacidosis || id:finn-b-DM_KETOACIDOSIS	|| id:prot-a-612	Weighted mode	29	-0.0102855	0.056881	0.857808	-0.121772	0.101201	0.989767	0.88535	1.1065
326	prot-a-612	finn-b-E4_DM1KETO	Type 1 diabetes with ketoacidosis || id:finn-b-E4_DM1KETO	|| id:prot-a-612	MR Egger	32	-0.152953	0.114356	0.191108	-0.377091	0.0711852	0.85817	0.685854	1.07378
327	prot-a-612	finn-b-E4_DM1KETO	Type 1 diabetes with ketoacidosis || id:finn-b-E4_DM1KETO	|| id:prot-a-612	Weighted median	32	0.00512778	0.0900837	0.954607	-0.171436	0.181692	1.00514	0.842454	1.19924
328	prot-a-612	finn-b-E4_DM1KETO	Type 1 diabetes with ketoacidosis || id:finn-b-E4_DM1KETO	|| id:prot-a-612	Inverse variance weighted	32	0.00157406	0.0610704	0.979437	-0.118124	0.121272	1.00158	0.888586	1.12893
329	prot-a-612	finn-b-E4_DM1KETO	Type 1 diabetes with ketoacidosis || id:finn-b-E4_DM1KETO	|| id:prot-a-612	Simple mode	32	0.239823	0.157619	0.138261	-0.0691096	0.548755	1.27102	0.933224	1.7311
330	prot-a-612	finn-b-E4_DM1KETO	Type 1 diabetes with ketoacidosis || id:finn-b-E4_DM1KETO	|| id:prot-a-612	Weighted mode	32	0.0118352	0.102137	0.908499	-0.188354	0.212024	1.01191	0.828322	1.23618
331	prot-a-612	finn-b-E4_DM2KETO	Type 2 diabetes with ketoacidosis || id:finn-b-E4_DM2KETO	|| id:prot-a-612	MR Egger	33	0.0396616	0.207268	0.849496	-0.366584	0.445907	1.04046	0.693098	1.56191
332	prot-a-612	finn-b-E4_DM2KETO	Type 2 diabetes with ketoacidosis || id:finn-b-E4_DM2KETO	|| id:prot-a-612	Weighted median	33	0.204999	0.162645	0.207523	-0.113785	0.523783	1.22752	0.892449	1.6884
333	prot-a-612	finn-b-E4_DM2KETO	Type 2 diabetes with ketoacidosis || id:finn-b-E4_DM2KETO	|| id:prot-a-612	Inverse variance weighted	33	0.190024	0.109471	0.0825919	-0.0245389	0.404587	1.20928	0.97576	1.49868
334	prot-a-612	finn-b-E4_DM2KETO	Type 2 diabetes with ketoacidosis || id:finn-b-E4_DM2KETO	|| id:prot-a-612	Simple mode	33	-0.0226355	0.285259	0.937248	-0.581743	0.536472	0.977619	0.558923	1.70996
335	prot-a-612	finn-b-E4_DM2KETO	Type 2 diabetes with ketoacidosis || id:finn-b-E4_DM2KETO	|| id:prot-a-612	Weighted mode	33	0.187821	0.169562	0.276256	-0.144521	0.520163	1.20662	0.865437	1.6823
336	prot-a-612	finn-b-E4_DMNASKETO	Unspecified diabetes with ketoacidosis || id:finn-b-E4_DMNASKETO	|| id:prot-a-612	MR Egger	32	0.129621	0.345771	0.71039	-0.54809	0.807332	1.1384	0.578053	2.24192
337	prot-a-612	finn-b-E4_DMNASKETO	Unspecified diabetes with ketoacidosis || id:finn-b-E4_DMNASKETO	|| id:prot-a-612	Weighted median	32	0.089471	0.27585	0.745675	-0.451194	0.630136	1.0936	0.636867	1.87787
338	prot-a-612	finn-b-E4_DMNASKETO	Unspecified diabetes with ketoacidosis || id:finn-b-E4_DMNASKETO	|| id:prot-a-612	Inverse variance weighted	32	0.195375	0.183516	0.287048	-0.164317	0.555067	1.21577	0.848473	1.74206
339	prot-a-612	finn-b-E4_DMNASKETO	Unspecified diabetes with ketoacidosis || id:finn-b-E4_DMNASKETO	|| id:prot-a-612	Simple mode	32	-0.0412907	0.460737	0.929167	-0.944335	0.861754	0.95955	0.388938	2.36731
340	prot-a-612	finn-b-E4_DMNASKETO	Unspecified diabetes with ketoacidosis || id:finn-b-E4_DMNASKETO	|| id:prot-a-612	Weighted mode	32	-0.0553384	0.329857	0.867858	-0.701859	0.591182	0.946165	0.495663	1.80612
341	prot-a-2866	finn-b-DM_KETOACIDOSIS	Diabetic ketoacidosis || id:finn-b-DM_KETOACIDOSIS	|| id:prot-a-2866	MR Egger	37	-0.139747	0.0786926	0.0844511	-0.293985	0.0144903	0.869578	0.745288	1.0146
342	prot-a-2866	finn-b-DM_KETOACIDOSIS	Diabetic ketoacidosis || id:finn-b-DM_KETOACIDOSIS	|| id:prot-a-2866	Weighted median	37	-0.036593	0.049726	0.461795	-0.134056	0.0608699	0.964068	0.874541	1.06276
343	prot-a-2866	finn-b-DM_KETOACIDOSIS	Diabetic ketoacidosis || id:finn-b-DM_KETOACIDOSIS	|| id:prot-a-2866	Inverse variance weighted	37	-0.0147076	0.0340772	0.666036	-0.0814989	0.0520838	0.9854	0.921734	1.05346
344	prot-a-2866	finn-b-DM_KETOACIDOSIS	Diabetic ketoacidosis || id:finn-b-DM_KETOACIDOSIS	|| id:prot-a-2866	Simple mode	37	-0.0640853	0.107388	0.554399	-0.274565	0.146395	0.937925	0.759902	1.15765
345	prot-a-2866	finn-b-DM_KETOACIDOSIS	Diabetic ketoacidosis || id:finn-b-DM_KETOACIDOSIS	|| id:prot-a-2866	Weighted mode	37	-0.0758375	0.0908824	0.409527	-0.253967	0.102292	0.926967	0.775717	1.10771
346	prot-a-2866	finn-b-E4_DM1KETO	Type 1 diabetes with ketoacidosis || id:finn-b-E4_DM1KETO	|| id:prot-a-2866	MR Egger	35	-0.0648212	0.140986	0.648696	-0.341154	0.211512	0.937235	0.71095	1.23554
347	prot-a-2866	finn-b-E4_DM1KETO	Type 1 diabetes with ketoacidosis || id:finn-b-E4_DM1KETO	|| id:prot-a-2866	Weighted median	35	-0.0883254	0.0874948	0.312738	-0.259815	0.0831645	0.915463	0.771194	1.08672
348	prot-a-2866	finn-b-E4_DM1KETO	Type 1 diabetes with ketoacidosis || id:finn-b-E4_DM1KETO	|| id:prot-a-2866	Inverse variance weighted	35	0.047032	0.0618208	0.446789	-0.0741368	0.168201	1.04816	0.928545	1.18317
349	prot-a-2866	finn-b-E4_DM1KETO	Type 1 diabetes with ketoacidosis || id:finn-b-E4_DM1KETO	|| id:prot-a-2866	Simple mode	35	-0.112538	0.196586	0.570775	-0.497846	0.27277	0.893563	0.607838	1.3136
350	prot-a-2866	finn-b-E4_DM1KETO	Type 1 diabetes with ketoacidosis || id:finn-b-E4_DM1KETO	|| id:prot-a-2866	Weighted mode	35	-0.153972	0.167724	0.365083	-0.482711	0.174768	0.857296	0.617108	1.19097
351	prot-a-2866	finn-b-E4_DM2KETO	Type 2 diabetes with ketoacidosis || id:finn-b-E4_DM2KETO	|| id:prot-a-2866	MR Egger	35	0.116537	0.292879	0.693265	-0.457506	0.69058	1.1236	0.63286	1.99487
352	prot-a-2866	finn-b-E4_DM2KETO	Type 2 diabetes with ketoacidosis || id:finn-b-E4_DM2KETO	|| id:prot-a-2866	Weighted median	35	0.355392	0.172199	0.0390324	0.0178821	0.692902	1.42674	1.01804	1.99951
353	prot-a-2866	finn-b-E4_DM2KETO	Type 2 diabetes with ketoacidosis || id:finn-b-E4_DM2KETO	|| id:prot-a-2866	Inverse variance weighted	35	0.323083	0.126702	0.0107739	0.0747474	0.571418	1.38138	1.07761	1.77078
354	prot-a-2866	finn-b-E4_DM2KETO	Type 2 diabetes with ketoacidosis || id:finn-b-E4_DM2KETO	|| id:prot-a-2866	Simple mode	35	0.594469	0.344829	0.0937996	-0.0813963	1.27033	1.81207	0.921828	3.56204
355	prot-a-2866	finn-b-E4_DM2KETO	Type 2 diabetes with ketoacidosis || id:finn-b-E4_DM2KETO	|| id:prot-a-2866	Weighted mode	35	0.3248	0.287402	0.266334	-0.238509	0.888108	1.38375	0.787802	2.43053
356	prot-a-2866	finn-b-E4_DMNASKETO	Unspecified diabetes with ketoacidosis || id:finn-b-E4_DMNASKETO	|| id:prot-a-2866	MR Egger	37	0.288887	0.418041	0.494093	-0.530474	1.10825	1.33494	0.588326	3.02905
357	prot-a-2866	finn-b-E4_DMNASKETO	Unspecified diabetes with ketoacidosis || id:finn-b-E4_DMNASKETO	|| id:prot-a-2866	Weighted median	37	-0.0728648	0.262249	0.781131	-0.586873	0.441143	0.929726	0.556063	1.55448
358	prot-a-2866	finn-b-E4_DMNASKETO	Unspecified diabetes with ketoacidosis || id:finn-b-E4_DMNASKETO	|| id:prot-a-2866	Inverse variance weighted	37	-0.0468196	0.184746	0.799939	-0.408922	0.315283	0.95426	0.664366	1.37065
359	prot-a-2866	finn-b-E4_DMNASKETO	Unspecified diabetes with ketoacidosis || id:finn-b-E4_DMNASKETO	|| id:prot-a-2866	Simple mode	37	0.0464243	0.506119	0.927424	-0.945569	1.03842	1.04752	0.388458	2.82474
360	prot-a-2866	finn-b-E4_DMNASKETO	Unspecified diabetes with ketoacidosis || id:finn-b-E4_DMNASKETO	|| id:prot-a-2866	Weighted mode	37	-0.0258043	0.453173	0.954907	-0.914023	0.862414	0.974526	0.400908	2.36887
361	prot-a-992	finn-b-DM_KETOACIDOSIS	Diabetic ketoacidosis || id:finn-b-DM_KETOACIDOSIS	|| id:prot-a-992	MR Egger	30	-0.0613544	0.0842511	0.472519	-0.226487	0.103778	0.94049	0.79733	1.10935
362	prot-a-992	finn-b-DM_KETOACIDOSIS	Diabetic ketoacidosis || id:finn-b-DM_KETOACIDOSIS	|| id:prot-a-992	Weighted median	30	0.0495815	0.0532298	0.351615	-0.0547489	0.153912	1.05083	0.946723	1.16639
363	prot-a-992	finn-b-DM_KETOACIDOSIS	Diabetic ketoacidosis || id:finn-b-DM_KETOACIDOSIS	|| id:prot-a-992	Inverse variance weighted	30	0.0232968	0.0377193	0.536815	-0.050633	0.0972267	1.02357	0.950627	1.10211
364	prot-a-992	finn-b-DM_KETOACIDOSIS	Diabetic ketoacidosis || id:finn-b-DM_KETOACIDOSIS	|| id:prot-a-992	Simple mode	30	0.106609	0.104492	0.316039	-0.0981946	0.311413	1.1125	0.906472	1.36535
365	prot-a-992	finn-b-DM_KETOACIDOSIS	Diabetic ketoacidosis || id:finn-b-DM_KETOACIDOSIS	|| id:prot-a-992	Weighted mode	30	0.114206	0.0935924	0.2322	-0.069235	0.297647	1.12098	0.933107	1.34669
366	prot-a-992	finn-b-E4_DM1KETO	Type 1 diabetes with ketoacidosis || id:finn-b-E4_DM1KETO	|| id:prot-a-992	MR Egger	32	-0.0915843	0.136368	0.506981	-0.358866	0.175698	0.912484	0.698468	1.19208
367	prot-a-992	finn-b-E4_DM1KETO	Type 1 diabetes with ketoacidosis || id:finn-b-E4_DM1KETO	|| id:prot-a-992	Weighted median	32	0.0918242	0.0880782	0.297166	-0.080809	0.264457	1.09617	0.92237	1.30272
368	prot-a-992	finn-b-E4_DM1KETO	Type 1 diabetes with ketoacidosis || id:finn-b-E4_DM1KETO	|| id:prot-a-992	Inverse variance weighted	32	0.0986139	0.0635205	0.120549	-0.0258862	0.223114	1.10364	0.974446	1.24996
369	prot-a-992	finn-b-E4_DM1KETO	Type 1 diabetes with ketoacidosis || id:finn-b-E4_DM1KETO	|| id:prot-a-992	Simple mode	32	0.141542	0.152444	0.360329	-0.157249	0.440333	1.15205	0.854492	1.55322
370	prot-a-992	finn-b-E4_DM1KETO	Type 1 diabetes with ketoacidosis || id:finn-b-E4_DM1KETO	|| id:prot-a-992	Weighted mode	32	0.0887061	0.139675	0.53003	-0.185057	0.362469	1.09276	0.831057	1.43687
371	prot-a-992	finn-b-E4_DM2KETO	Type 2 diabetes with ketoacidosis || id:finn-b-E4_DM2KETO	|| id:prot-a-992	MR Egger	32	-0.298131	0.251666	0.245465	-0.791397	0.195135	0.742204	0.453211	1.21548
372	prot-a-992	finn-b-E4_DM2KETO	Type 2 diabetes with ketoacidosis || id:finn-b-E4_DM2KETO	|| id:prot-a-992	Weighted median	32	-0.196076	0.156284	0.209621	-0.502393	0.110242	0.82195	0.605081	1.11655
373	prot-a-992	finn-b-E4_DM2KETO	Type 2 diabetes with ketoacidosis || id:finn-b-E4_DM2KETO	|| id:prot-a-992	Inverse variance weighted	32	-0.179435	0.117351	0.126252	-0.409443	0.0505723	0.835742	0.66402	1.05187
374	prot-a-992	finn-b-E4_DM2KETO	Type 2 diabetes with ketoacidosis || id:finn-b-E4_DM2KETO	|| id:prot-a-992	Simple mode	32	-0.264925	0.321269	0.415887	-0.894613	0.364762	0.767263	0.408766	1.44017
375	prot-a-992	finn-b-E4_DM2KETO	Type 2 diabetes with ketoacidosis || id:finn-b-E4_DM2KETO	|| id:prot-a-992	Weighted mode	32	-0.232543	0.271342	0.398016	-0.764374	0.299288	0.792515	0.465625	1.3489
376	prot-a-992	finn-b-E4_DMNASKETO	Unspecified diabetes with ketoacidosis || id:finn-b-E4_DMNASKETO	|| id:prot-a-992	MR Egger	30	0.0613336	0.437441	0.889498	-0.796051	0.918718	1.06325	0.451107	2.50608
377	prot-a-992	finn-b-E4_DMNASKETO	Unspecified diabetes with ketoacidosis || id:finn-b-E4_DMNASKETO	|| id:prot-a-992	Weighted median	30	-0.00803632	0.283174	0.97736	-0.563057	0.546985	0.991996	0.569465	1.72803
378	prot-a-992	finn-b-E4_DMNASKETO	Unspecified diabetes with ketoacidosis || id:finn-b-E4_DMNASKETO	|| id:prot-a-992	Inverse variance weighted	30	0.148483	0.201632	0.461485	-0.246717	0.543682	1.16007	0.781362	1.72234
379	prot-a-992	finn-b-E4_DMNASKETO	Unspecified diabetes with ketoacidosis || id:finn-b-E4_DMNASKETO	|| id:prot-a-992	Simple mode	30	0.000190472	0.534988	0.999718	-1.04839	1.04877	1.00019	0.350503	2.85413
380	prot-a-992	finn-b-E4_DMNASKETO	Unspecified diabetes with ketoacidosis || id:finn-b-E4_DMNASKETO	|| id:prot-a-992	Weighted mode	30	-0.161908	0.515444	0.755683	-1.17218	0.848362	0.850519	0.309692	2.33582
381	prot-a-1961	finn-b-DM_KETOACIDOSIS	Diabetic ketoacidosis || id:finn-b-DM_KETOACIDOSIS	|| id:prot-a-1961	MR Egger	27	-0.135666	0.10433	0.205341	-0.340154	0.0688213	0.873134	0.711661	1.07124
382	prot-a-1961	finn-b-DM_KETOACIDOSIS	Diabetic ketoacidosis || id:finn-b-DM_KETOACIDOSIS	|| id:prot-a-1961	Weighted median	27	0.0748036	0.0572919	0.191669	-0.0374885	0.187096	1.07767	0.963205	1.20574
383	prot-a-1961	finn-b-DM_KETOACIDOSIS	Diabetic ketoacidosis || id:finn-b-DM_KETOACIDOSIS	|| id:prot-a-1961	Inverse variance weighted	27	0.0270893	0.0408254	0.506984	-0.0529284	0.107107	1.02746	0.948448	1.11305
384	prot-a-1961	finn-b-DM_KETOACIDOSIS	Diabetic ketoacidosis || id:finn-b-DM_KETOACIDOSIS	|| id:prot-a-1961	Simple mode	27	0.0889837	0.109893	0.425442	-0.126406	0.304373	1.09306	0.881257	1.35578
385	prot-a-1961	finn-b-DM_KETOACIDOSIS	Diabetic ketoacidosis || id:finn-b-DM_KETOACIDOSIS	|| id:prot-a-1961	Weighted mode	27	0.0861745	0.104691	0.417921	-0.11902	0.291369	1.09	0.88779	1.33826
386	prot-a-1961	finn-b-E4_DM1KETO	Type 1 diabetes with ketoacidosis || id:finn-b-E4_DM1KETO	|| id:prot-a-1961	MR Egger	29	-0.209097	0.176084	0.245381	-0.554222	0.136029	0.811317	0.574519	1.14572
387	prot-a-1961	finn-b-E4_DM1KETO	Type 1 diabetes with ketoacidosis || id:finn-b-E4_DM1KETO	|| id:prot-a-1961	Weighted median	29	-0.0557401	0.099982	0.577185	-0.251705	0.140225	0.945785	0.777474	1.15053
388	prot-a-1961	finn-b-E4_DM1KETO	Type 1 diabetes with ketoacidosis || id:finn-b-E4_DM1KETO	|| id:prot-a-1961	Inverse variance weighted	29	-0.000221399	0.0685353	0.997422	-0.134551	0.134108	0.999779	0.874109	1.14352
389	prot-a-1961	finn-b-E4_DM1KETO	Type 1 diabetes with ketoacidosis || id:finn-b-E4_DM1KETO	|| id:prot-a-1961	Simple mode	29	-0.12777	0.210567	0.54888	-0.540482	0.284942	0.880056	0.582468	1.32968
390	prot-a-1961	finn-b-E4_DM1KETO	Type 1 diabetes with ketoacidosis || id:finn-b-E4_DM1KETO	|| id:prot-a-1961	Weighted mode	29	-0.103152	0.183447	0.578385	-0.462708	0.256403	0.901989	0.629576	1.29227
391	prot-a-1961	finn-b-E4_DM2KETO	Type 2 diabetes with ketoacidosis || id:finn-b-E4_DM2KETO	|| id:prot-a-1961	MR Egger	29	-0.509136	0.32661	0.130678	-1.14929	0.131021	0.601015	0.316861	1.13999
392	prot-a-1961	finn-b-E4_DM2KETO	Type 2 diabetes with ketoacidosis || id:finn-b-E4_DM2KETO	|| id:prot-a-1961	Weighted median	29	-0.150484	0.191663	0.432365	-0.526143	0.225175	0.860291	0.590879	1.25254
393	prot-a-1961	finn-b-E4_DM2KETO	Type 2 diabetes with ketoacidosis || id:finn-b-E4_DM2KETO	|| id:prot-a-1961	Inverse variance weighted	29	-0.0516719	0.130599	0.69236	-0.307645	0.204301	0.94964	0.735176	1.22667
394	prot-a-1961	finn-b-E4_DM2KETO	Type 2 diabetes with ketoacidosis || id:finn-b-E4_DM2KETO	|| id:prot-a-1961	Simple mode	29	-0.0687385	0.357468	0.848901	-0.769376	0.631899	0.933571	0.463302	1.88118
395	prot-a-1961	finn-b-E4_DM2KETO	Type 2 diabetes with ketoacidosis || id:finn-b-E4_DM2KETO	|| id:prot-a-1961	Weighted mode	29	-0.0584798	0.288115	0.840623	-0.623186	0.506226	0.943197	0.536233	1.65902
396	prot-a-1961	finn-b-E4_DMNASKETO	Unspecified diabetes with ketoacidosis || id:finn-b-E4_DMNASKETO	|| id:prot-a-1961	MR Egger	29	-0.871184	0.538595	0.117393	-1.92683	0.184462	0.418456	0.145609	1.20257
397	prot-a-1961	finn-b-E4_DMNASKETO	Unspecified diabetes with ketoacidosis || id:finn-b-E4_DMNASKETO	|| id:prot-a-1961	Weighted median	29	-0.285493	0.306458	0.351549	-0.886151	0.315165	0.751644	0.412239	1.37049
398	prot-a-1961	finn-b-E4_DMNASKETO	Unspecified diabetes with ketoacidosis || id:finn-b-E4_DMNASKETO	|| id:prot-a-1961	Inverse variance weighted	29	-0.208506	0.209865	0.320455	-0.619841	0.202829	0.811796	0.53803	1.22486
399	prot-a-1961	finn-b-E4_DMNASKETO	Unspecified diabetes with ketoacidosis || id:finn-b-E4_DMNASKETO	|| id:prot-a-1961	Simple mode	29	-0.0167341	0.619737	0.97865	-1.23142	1.19795	0.983405	0.291878	3.31332
400	prot-a-1961	finn-b-E4_DMNASKETO	Unspecified diabetes with ketoacidosis || id:finn-b-E4_DMNASKETO	|| id:prot-a-1961	Weighted mode	29	-0.199148	0.543161	0.716638	-1.26374	0.865446	0.819428	0.282594	2.37607
401	prot-a-641	finn-b-DM_KETOACIDOSIS	Diabetic ketoacidosis || id:finn-b-DM_KETOACIDOSIS	|| id:prot-a-641	MR Egger	28	0.0556554	0.0873441	0.529568	-0.115539	0.22685	1.05723	0.890886	1.25464
402	prot-a-641	finn-b-DM_KETOACIDOSIS	Diabetic ketoacidosis || id:finn-b-DM_KETOACIDOSIS	|| id:prot-a-641	Weighted median	28	0.0208424	0.0530665	0.694497	-0.083168	0.124853	1.02106	0.920197	1.13298
403	prot-a-641	finn-b-DM_KETOACIDOSIS	Diabetic ketoacidosis || id:finn-b-DM_KETOACIDOSIS	|| id:prot-a-641	Inverse variance weighted	28	0.00811533	0.0388976	0.834735	-0.068124	0.0843547	1.00815	0.934145	1.08801
404	prot-a-641	finn-b-DM_KETOACIDOSIS	Diabetic ketoacidosis || id:finn-b-DM_KETOACIDOSIS	|| id:prot-a-641	Simple mode	28	-0.0624146	0.106143	0.561402	-0.270455	0.145625	0.939493	0.763033	1.15676
405	prot-a-641	finn-b-DM_KETOACIDOSIS	Diabetic ketoacidosis || id:finn-b-DM_KETOACIDOSIS	|| id:prot-a-641	Weighted mode	28	-0.0486824	0.091773	0.600125	-0.228557	0.131193	0.952484	0.795681	1.14019
406	prot-a-641	finn-b-E4_DM1KETO	Type 1 diabetes with ketoacidosis || id:finn-b-E4_DM1KETO	|| id:prot-a-641	MR Egger	30	-0.0393358	0.0717614	0.587935	-0.179988	0.101317	0.961428	0.83528	1.10663
407	prot-a-641	finn-b-E4_DM1KETO	Type 1 diabetes with ketoacidosis || id:finn-b-E4_DM1KETO	|| id:prot-a-641	Weighted median	30	-0.0583025	0.0616256	0.34411	-0.179089	0.0624837	0.943365	0.836032	1.06448
408	prot-a-641	finn-b-E4_DM1KETO	Type 1 diabetes with ketoacidosis || id:finn-b-E4_DM1KETO	|| id:prot-a-641	Inverse variance weighted	30	-0.0532213	0.0464285	0.251668	-0.144221	0.0377786	0.94817	0.865696	1.0385
409	prot-a-641	finn-b-E4_DM1KETO	Type 1 diabetes with ketoacidosis || id:finn-b-E4_DM1KETO	|| id:prot-a-641	Simple mode	30	0.137825	0.162543	0.403424	-0.180761	0.45641	1.14777	0.834635	1.5784
410	prot-a-641	finn-b-E4_DM1KETO	Type 1 diabetes with ketoacidosis || id:finn-b-E4_DM1KETO	|| id:prot-a-641	Weighted mode	30	-0.0460318	0.062917	0.470268	-0.169349	0.0772856	0.955012	0.844214	1.08035
411	prot-a-641	finn-b-E4_DM2KETO	Type 2 diabetes with ketoacidosis || id:finn-b-E4_DM2KETO	|| id:prot-a-641	MR Egger	28	-0.0615847	0.133001	0.647188	-0.322267	0.199097	0.940273	0.724505	1.2203
412	prot-a-641	finn-b-E4_DM2KETO	Type 2 diabetes with ketoacidosis || id:finn-b-E4_DM2KETO	|| id:prot-a-641	Weighted median	28	-0.169996	0.112732	0.131564	-0.390951	0.050959	0.843668	0.676413	1.05228
413	prot-a-641	finn-b-E4_DM2KETO	Type 2 diabetes with ketoacidosis || id:finn-b-E4_DM2KETO	|| id:prot-a-641	Inverse variance weighted	28	-0.165686	0.0875963	0.0585619	-0.337374	0.00600317	0.847313	0.713642	1.00602
414	prot-a-641	finn-b-E4_DM2KETO	Type 2 diabetes with ketoacidosis || id:finn-b-E4_DM2KETO	|| id:prot-a-641	Simple mode	28	-0.121155	0.228296	0.599968	-0.568615	0.326304	0.885896	0.566309	1.38584
415	prot-a-641	finn-b-E4_DM2KETO	Type 2 diabetes with ketoacidosis || id:finn-b-E4_DM2KETO	|| id:prot-a-641	Weighted mode	28	-0.156895	0.106088	0.150736	-0.364827	0.0510374	0.854794	0.694317	1.05236
416	prot-a-641	finn-b-E4_DMNASKETO	Unspecified diabetes with ketoacidosis || id:finn-b-E4_DMNASKETO	|| id:prot-a-641	MR Egger	30	0.229517	0.236935	0.340994	-0.234876	0.693909	1.25799	0.790669	2.00152
417	prot-a-641	finn-b-E4_DMNASKETO	Unspecified diabetes with ketoacidosis || id:finn-b-E4_DMNASKETO	|| id:prot-a-641	Weighted median	30	0.259804	0.181783	0.152947	-0.0964905	0.616098	1.29668	0.908018	1.85169
418	prot-a-641	finn-b-E4_DMNASKETO	Unspecified diabetes with ketoacidosis || id:finn-b-E4_DMNASKETO	|| id:prot-a-641	Inverse variance weighted	30	0.246128	0.151864	0.105078	-0.0515249	0.543781	1.27906	0.94978	1.72251
419	prot-a-641	finn-b-E4_DMNASKETO	Unspecified diabetes with ketoacidosis || id:finn-b-E4_DMNASKETO	|| id:prot-a-641	Simple mode	30	-0.248926	0.460919	0.593277	-1.15233	0.654475	0.779638	0.315901	1.92413
420	prot-a-641	finn-b-E4_DMNASKETO	Unspecified diabetes with ketoacidosis || id:finn-b-E4_DMNASKETO	|| id:prot-a-641	Weighted mode	30	0.179941	0.192854	0.358502	-0.198053	0.557936	1.19715	0.820326	1.74706
421	prot-a-2129	finn-b-DM_KETOACIDOSIS	Diabetic ketoacidosis || id:finn-b-DM_KETOACIDOSIS	|| id:prot-a-2129	MR Egger	33	0.0676196	0.0632078	0.29297	-0.0562678	0.191507	1.06996	0.945286	1.21107
422	prot-a-2129	finn-b-DM_KETOACIDOSIS	Diabetic ketoacidosis || id:finn-b-DM_KETOACIDOSIS	|| id:prot-a-2129	Weighted median	33	0.043842	0.0463772	0.344487	-0.0470572	0.134741	1.04482	0.954033	1.14424
423	prot-a-2129	finn-b-DM_KETOACIDOSIS	Diabetic ketoacidosis || id:finn-b-DM_KETOACIDOSIS	|| id:prot-a-2129	Inverse variance weighted	33	0.04676	0.0319966	0.143903	-0.0159532	0.109473	1.04787	0.984173	1.11569
424	prot-a-2129	finn-b-DM_KETOACIDOSIS	Diabetic ketoacidosis || id:finn-b-DM_KETOACIDOSIS	|| id:prot-a-2129	Simple mode	33	-0.012314	0.0801459	0.878854	-0.1694	0.144772	0.987761	0.844171	1.15578
425	prot-a-2129	finn-b-DM_KETOACIDOSIS	Diabetic ketoacidosis || id:finn-b-DM_KETOACIDOSIS	|| id:prot-a-2129	Weighted mode	33	0.0284559	0.068371	0.680043	-0.105551	0.162463	1.02886	0.899828	1.1764
426	prot-a-2129	finn-b-E4_DM1KETO	Type 1 diabetes with ketoacidosis || id:finn-b-E4_DM1KETO	|| id:prot-a-2129	MR Egger	35	0.0456279	0.108202	0.675984	-0.166448	0.257704	1.04668	0.846667	1.29396
427	prot-a-2129	finn-b-E4_DM1KETO	Type 1 diabetes with ketoacidosis || id:finn-b-E4_DM1KETO	|| id:prot-a-2129	Weighted median	35	-0.0547417	0.0790679	0.488725	-0.209715	0.100231	0.94673	0.810816	1.10543
428	prot-a-2129	finn-b-E4_DM1KETO	Type 1 diabetes with ketoacidosis || id:finn-b-E4_DM1KETO	|| id:prot-a-2129	Inverse variance weighted	35	-0.0335557	0.0553652	0.544463	-0.142072	0.0749602	0.967001	0.867559	1.07784
429	prot-a-2129	finn-b-E4_DM1KETO	Type 1 diabetes with ketoacidosis || id:finn-b-E4_DM1KETO	|| id:prot-a-2129	Simple mode	35	-0.037982	0.138207	0.785118	-0.308868	0.232904	0.96273	0.734277	1.26226
430	prot-a-2129	finn-b-E4_DM1KETO	Type 1 diabetes with ketoacidosis || id:finn-b-E4_DM1KETO	|| id:prot-a-2129	Weighted mode	35	-0.0325647	0.099412	0.745243	-0.227412	0.162283	0.96796	0.796592	1.17619
431	prot-a-2129	finn-b-E4_DM2KETO	Type 2 diabetes with ketoacidosis || id:finn-b-E4_DM2KETO	|| id:prot-a-2129	MR Egger	34	-0.225633	0.211812	0.294734	-0.640784	0.189518	0.798011	0.526879	1.20867
432	prot-a-2129	finn-b-E4_DM2KETO	Type 2 diabetes with ketoacidosis || id:finn-b-E4_DM2KETO	|| id:prot-a-2129	Weighted median	34	-0.124258	0.149332	0.405358	-0.416948	0.168433	0.883152	0.659055	1.18345
433	prot-a-2129	finn-b-E4_DM2KETO	Type 2 diabetes with ketoacidosis || id:finn-b-E4_DM2KETO	|| id:prot-a-2129	Inverse variance weighted	34	-0.147052	0.106031	0.165479	-0.354873	0.0607689	0.863249	0.701262	1.06265
434	prot-a-2129	finn-b-E4_DM2KETO	Type 2 diabetes with ketoacidosis || id:finn-b-E4_DM2KETO	|| id:prot-a-2129	Simple mode	34	-0.00262079	0.2454	0.991543	-0.483604	0.478362	0.997383	0.616557	1.61343
435	prot-a-2129	finn-b-E4_DM2KETO	Type 2 diabetes with ketoacidosis || id:finn-b-E4_DM2KETO	|| id:prot-a-2129	Weighted mode	34	-0.124941	0.204197	0.544821	-0.525167	0.275286	0.882549	0.591456	1.31691
436	prot-a-2129	finn-b-E4_DMNASKETO	Unspecified diabetes with ketoacidosis || id:finn-b-E4_DMNASKETO	|| id:prot-a-2129	MR Egger	35	0.278668	0.330859	0.405707	-0.369815	0.927151	1.32137	0.690862	2.5273
437	prot-a-2129	finn-b-E4_DMNASKETO	Unspecified diabetes with ketoacidosis || id:finn-b-E4_DMNASKETO	|| id:prot-a-2129	Weighted median	35	0.517191	0.261583	0.0480236	0.00448853	1.02989	1.67731	1.0045	2.80077
438	prot-a-2129	finn-b-E4_DMNASKETO	Unspecified diabetes with ketoacidosis || id:finn-b-E4_DMNASKETO	|| id:prot-a-2129	Inverse variance weighted	35	0.215978	0.169404	0.202336	-0.116054	0.54801	1.24107	0.890427	1.72981
439	prot-a-2129	finn-b-E4_DMNASKETO	Unspecified diabetes with ketoacidosis || id:finn-b-E4_DMNASKETO	|| id:prot-a-2129	Simple mode	35	-0.104254	0.486274	0.831521	-1.05735	0.848843	0.900997	0.347375	2.33694
440	prot-a-2129	finn-b-E4_DMNASKETO	Unspecified diabetes with ketoacidosis || id:finn-b-E4_DMNASKETO	|| id:prot-a-2129	Weighted mode	35	0.708425	0.407062	0.0908452	-0.0894169	1.50627	2.03079	0.914464	4.50986
441	prot-a-2575	finn-b-DM_KETOACIDOSIS	Diabetic ketoacidosis || id:finn-b-DM_KETOACIDOSIS	|| id:prot-a-2575	MR Egger	34	0.0236753	0.0429577	0.585372	-0.0605217	0.107872	1.02396	0.941273	1.11391
442	prot-a-2575	finn-b-DM_KETOACIDOSIS	Diabetic ketoacidosis || id:finn-b-DM_KETOACIDOSIS	|| id:prot-a-2575	Weighted median	34	0.024407	0.0341373	0.474631	-0.0425022	0.0913161	1.02471	0.958388	1.09562
443	prot-a-2575	finn-b-DM_KETOACIDOSIS	Diabetic ketoacidosis || id:finn-b-DM_KETOACIDOSIS	|| id:prot-a-2575	Inverse variance weighted	34	0.0159409	0.0246691	0.518156	-0.0324104	0.0642923	1.01607	0.968109	1.0664
444	prot-a-2575	finn-b-DM_KETOACIDOSIS	Diabetic ketoacidosis || id:finn-b-DM_KETOACIDOSIS	|| id:prot-a-2575	Simple mode	34	0.00486233	0.0683834	0.943744	-0.129169	0.138894	1.00487	0.878825	1.149
445	prot-a-2575	finn-b-DM_KETOACIDOSIS	Diabetic ketoacidosis || id:finn-b-DM_KETOACIDOSIS	|| id:prot-a-2575	Weighted mode	34	0.0275545	0.0317385	0.391569	-0.0346529	0.0897619	1.02794	0.965941	1.09391
446	prot-a-2575	finn-b-E4_DM1KETO	Type 1 diabetes with ketoacidosis || id:finn-b-E4_DM1KETO	|| id:prot-a-2575	MR Egger	34	0.0725988	0.0760638	0.347012	-0.0764862	0.221684	1.0753	0.926366	1.24818
447	prot-a-2575	finn-b-E4_DM1KETO	Type 1 diabetes with ketoacidosis || id:finn-b-E4_DM1KETO	|| id:prot-a-2575	Weighted median	34	0.103937	0.0623473	0.0955	-0.0182632	0.226138	1.10953	0.981903	1.25375
448	prot-a-2575	finn-b-E4_DM1KETO	Type 1 diabetes with ketoacidosis || id:finn-b-E4_DM1KETO	|| id:prot-a-2575	Inverse variance weighted	34	0.0984087	0.0440947	0.025631	0.011983	0.184834	1.10341	1.01206	1.20302
449	prot-a-2575	finn-b-E4_DM1KETO	Type 1 diabetes with ketoacidosis || id:finn-b-E4_DM1KETO	|| id:prot-a-2575	Simple mode	34	0.167982	0.115663	0.155851	-0.0587181	0.394681	1.18291	0.942973	1.48391
450	prot-a-2575	finn-b-E4_DM1KETO	Type 1 diabetes with ketoacidosis || id:finn-b-E4_DM1KETO	|| id:prot-a-2575	Weighted mode	34	0.108863	0.0617769	0.0872987	-0.01222	0.229945	1.11501	0.987854	1.25853
451	prot-a-2575	finn-b-E4_DM2KETO	Type 2 diabetes with ketoacidosis || id:finn-b-E4_DM2KETO	|| id:prot-a-2575	MR Egger	34	0.144428	0.139571	0.30852	-0.129131	0.417988	1.15538	0.878859	1.5189
452	prot-a-2575	finn-b-E4_DM2KETO	Type 2 diabetes with ketoacidosis || id:finn-b-E4_DM2KETO	|| id:prot-a-2575	Weighted median	34	0.0505057	0.11666	0.665065	-0.178147	0.279159	1.0518	0.836819	1.32202
453	prot-a-2575	finn-b-E4_DM2KETO	Type 2 diabetes with ketoacidosis || id:finn-b-E4_DM2KETO	|| id:prot-a-2575	Inverse variance weighted	34	-0.0129339	0.0810047	0.873142	-0.171703	0.145835	0.987149	0.842229	1.15701
454	prot-a-2575	finn-b-E4_DM2KETO	Type 2 diabetes with ketoacidosis || id:finn-b-E4_DM2KETO	|| id:prot-a-2575	Simple mode	34	0.209837	0.24522	0.39833	-0.270795	0.690468	1.23348	0.762773	1.99465
455	prot-a-2575	finn-b-E4_DM2KETO	Type 2 diabetes with ketoacidosis || id:finn-b-E4_DM2KETO	|| id:prot-a-2575	Weighted mode	34	0.0785163	0.111136	0.484843	-0.13931	0.296343	1.08168	0.869958	1.34493
456	prot-a-2575	finn-b-E4_DMNASKETO	Unspecified diabetes with ketoacidosis || id:finn-b-E4_DMNASKETO	|| id:prot-a-2575	MR Egger	35	0.0593291	0.229357	0.797492	-0.390211	0.508869	1.06112	0.676914	1.66341
457	prot-a-2575	finn-b-E4_DMNASKETO	Unspecified diabetes with ketoacidosis || id:finn-b-E4_DMNASKETO	|| id:prot-a-2575	Weighted median	35	0.141191	0.185863	0.447465	-0.223101	0.505483	1.15164	0.800034	1.65779
458	prot-a-2575	finn-b-E4_DMNASKETO	Unspecified diabetes with ketoacidosis || id:finn-b-E4_DMNASKETO	|| id:prot-a-2575	Inverse variance weighted	35	-0.0555973	0.13322	0.676434	-0.316708	0.205514	0.94592	0.728543	1.22816
459	prot-a-2575	finn-b-E4_DMNASKETO	Unspecified diabetes with ketoacidosis || id:finn-b-E4_DMNASKETO	|| id:prot-a-2575	Simple mode	35	-0.544307	0.430779	0.21499	-1.38863	0.300019	0.580244	0.249416	1.34988
460	prot-a-2575	finn-b-E4_DMNASKETO	Unspecified diabetes with ketoacidosis || id:finn-b-E4_DMNASKETO	|| id:prot-a-2575	Weighted mode	35	0.095063	0.187097	0.614669	-0.271648	0.461774	1.09973	0.762123	1.58689
461	prot-a-1220	finn-b-DM_KETOACIDOSIS	Diabetic ketoacidosis || id:finn-b-DM_KETOACIDOSIS	|| id:prot-a-1220	MR Egger	35	-0.00717401	0.0583005	0.902812	-0.121443	0.107095	0.992852	0.885641	1.11304
462	prot-a-1220	finn-b-DM_KETOACIDOSIS	Diabetic ketoacidosis || id:finn-b-DM_KETOACIDOSIS	|| id:prot-a-1220	Weighted median	35	-0.00323458	0.0483465	0.946658	-0.0979938	0.0915246	0.996771	0.906655	1.09584
463	prot-a-1220	finn-b-DM_KETOACIDOSIS	Diabetic ketoacidosis || id:finn-b-DM_KETOACIDOSIS	|| id:prot-a-1220	Inverse variance weighted	35	0.0196054	0.0316674	0.535848	-0.0424627	0.0816734	1.0198	0.958426	1.0851
464	prot-a-1220	finn-b-DM_KETOACIDOSIS	Diabetic ketoacidosis || id:finn-b-DM_KETOACIDOSIS	|| id:prot-a-1220	Simple mode	35	0.0570828	0.0853564	0.508165	-0.110216	0.224381	1.05874	0.895641	1.25155
465	prot-a-1220	finn-b-DM_KETOACIDOSIS	Diabetic ketoacidosis || id:finn-b-DM_KETOACIDOSIS	|| id:prot-a-1220	Weighted mode	35	-0.0136942	0.0547166	0.803881	-0.120939	0.0935503	0.986399	0.886088	1.09807
466	prot-a-1220	finn-b-E4_DM1KETO	Type 1 diabetes with ketoacidosis || id:finn-b-E4_DM1KETO	|| id:prot-a-1220	MR Egger	36	0.069701	0.0996645	0.489087	-0.125641	0.265043	1.07219	0.881931	1.30349
467	prot-a-1220	finn-b-E4_DM1KETO	Type 1 diabetes with ketoacidosis || id:finn-b-E4_DM1KETO	|| id:prot-a-1220	Weighted median	36	-0.0432405	0.0785744	0.582105	-0.197246	0.110765	0.957681	0.820988	1.11713
468	prot-a-1220	finn-b-E4_DM1KETO	Type 1 diabetes with ketoacidosis || id:finn-b-E4_DM1KETO	|| id:prot-a-1220	Inverse variance weighted	36	-0.0817526	0.0544911	0.133538	-0.188555	0.0250499	0.9215	0.828155	1.02537
469	prot-a-1220	finn-b-E4_DM1KETO	Type 1 diabetes with ketoacidosis || id:finn-b-E4_DM1KETO	|| id:prot-a-1220	Simple mode	36	-0.163214	0.141879	0.257789	-0.441296	0.114868	0.84941	0.643203	1.12173
470	prot-a-1220	finn-b-E4_DM1KETO	Type 1 diabetes with ketoacidosis || id:finn-b-E4_DM1KETO	|| id:prot-a-1220	Weighted mode	36	-0.0720193	0.0902438	0.430222	-0.248897	0.104859	0.930513	0.77966	1.11055
471	prot-a-1220	finn-b-E4_DM2KETO	Type 2 diabetes with ketoacidosis || id:finn-b-E4_DM2KETO	|| id:prot-a-1220	MR Egger	37	-0.22337	0.180585	0.22435	-0.577316	0.130576	0.799819	0.561403	1.13948
472	prot-a-1220	finn-b-E4_DM2KETO	Type 2 diabetes with ketoacidosis || id:finn-b-E4_DM2KETO	|| id:prot-a-1220	Weighted median	37	-0.163459	0.145586	0.261537	-0.448808	0.12189	0.849201	0.638389	1.12963
473	prot-a-1220	finn-b-E4_DM2KETO	Type 2 diabetes with ketoacidosis || id:finn-b-E4_DM2KETO	|| id:prot-a-1220	Inverse variance weighted	37	-0.086655	0.099479	0.383706	-0.281634	0.108324	0.916993	0.75455	1.11441
474	prot-a-1220	finn-b-E4_DM2KETO	Type 2 diabetes with ketoacidosis || id:finn-b-E4_DM2KETO	|| id:prot-a-1220	Simple mode	37	-0.242581	0.25086	0.339997	-0.734266	0.249105	0.7846	0.479858	1.28288
475	prot-a-1220	finn-b-E4_DM2KETO	Type 2 diabetes with ketoacidosis || id:finn-b-E4_DM2KETO	|| id:prot-a-1220	Weighted mode	37	-0.186863	0.172205	0.285082	-0.524384	0.150658	0.829558	0.59192	1.1626
476	prot-a-1220	finn-b-E4_DMNASKETO	Unspecified diabetes with ketoacidosis || id:finn-b-E4_DMNASKETO	|| id:prot-a-1220	MR Egger	34	0.226916	0.329373	0.495831	-0.418655	0.872487	1.25472	0.657931	2.39285
477	prot-a-1220	finn-b-E4_DMNASKETO	Unspecified diabetes with ketoacidosis || id:finn-b-E4_DMNASKETO	|| id:prot-a-1220	Weighted median	34	0.15659	0.248979	0.529396	-0.331409	0.64459	1.16952	0.717911	1.90521
478	prot-a-1220	finn-b-E4_DMNASKETO	Unspecified diabetes with ketoacidosis || id:finn-b-E4_DMNASKETO	|| id:prot-a-1220	Inverse variance weighted	34	0.132534	0.182423	0.467519	-0.225014	0.490082	1.14172	0.798505	1.63245
479	prot-a-1220	finn-b-E4_DMNASKETO	Unspecified diabetes with ketoacidosis || id:finn-b-E4_DMNASKETO	|| id:prot-a-1220	Simple mode	34	0.367743	0.433124	0.401973	-0.481181	1.21667	1.44447	0.618053	3.37592
480	prot-a-1220	finn-b-E4_DMNASKETO	Unspecified diabetes with ketoacidosis || id:finn-b-E4_DMNASKETO	|| id:prot-a-1220	Weighted mode	34	0.211298	0.370032	0.57185	-0.513964	0.93656	1.23528	0.59812	2.55119
481	prot-a-1783	finn-b-DM_KETOACIDOSIS	Diabetic ketoacidosis || id:finn-b-DM_KETOACIDOSIS	|| id:prot-a-1783	MR Egger	26	0.0283442	0.053095	0.598363	-0.0757221	0.13241	1.02875	0.927074	1.14158
482	prot-a-1783	finn-b-DM_KETOACIDOSIS	Diabetic ketoacidosis || id:finn-b-DM_KETOACIDOSIS	|| id:prot-a-1783	Weighted median	26	0.0444569	0.0403938	0.271077	-0.034715	0.123629	1.04546	0.965881	1.1316
483	prot-a-1783	finn-b-DM_KETOACIDOSIS	Diabetic ketoacidosis || id:finn-b-DM_KETOACIDOSIS	|| id:prot-a-1783	Inverse variance weighted	26	0.0217029	0.0292201	0.45764	-0.0355685	0.0789742	1.02194	0.965057	1.08218
484	prot-a-1783	finn-b-DM_KETOACIDOSIS	Diabetic ketoacidosis || id:finn-b-DM_KETOACIDOSIS	|| id:prot-a-1783	Simple mode	26	0.0901805	0.0972171	0.362475	-0.100365	0.280726	1.09437	0.904507	1.32409
485	prot-a-1783	finn-b-DM_KETOACIDOSIS	Diabetic ketoacidosis || id:finn-b-DM_KETOACIDOSIS	|| id:prot-a-1783	Weighted mode	26	0.0498062	0.0421623	0.2486	-0.0328318	0.132444	1.05107	0.967701	1.14162
486	prot-a-1783	finn-b-E4_DM1KETO	Type 1 diabetes with ketoacidosis || id:finn-b-E4_DM1KETO	|| id:prot-a-1783	MR Egger	25	-0.013342	0.0903086	0.883837	-0.190347	0.163663	0.986747	0.826672	1.17782
487	prot-a-1783	finn-b-E4_DM1KETO	Type 1 diabetes with ketoacidosis || id:finn-b-E4_DM1KETO	|| id:prot-a-1783	Weighted median	25	5.97482e-05	0.06559	0.999273	-0.128497	0.128616	1.00006	0.879417	1.13725
488	prot-a-1783	finn-b-E4_DM1KETO	Type 1 diabetes with ketoacidosis || id:finn-b-E4_DM1KETO	|| id:prot-a-1783	Inverse variance weighted	25	-0.00460592	0.0510544	0.928116	-0.104672	0.0954606	0.995405	0.900619	1.10017
489	prot-a-1783	finn-b-E4_DM1KETO	Type 1 diabetes with ketoacidosis || id:finn-b-E4_DM1KETO	|| id:prot-a-1783	Simple mode	25	0.00536539	0.117622	0.963994	-0.225175	0.235905	1.00538	0.798377	1.26605
490	prot-a-1783	finn-b-E4_DM1KETO	Type 1 diabetes with ketoacidosis || id:finn-b-E4_DM1KETO	|| id:prot-a-1783	Weighted mode	25	0.00536539	0.0656461	0.935538	-0.123301	0.134032	1.00538	0.883998	1.14343
491	prot-a-1783	finn-b-E4_DM2KETO	Type 2 diabetes with ketoacidosis || id:finn-b-E4_DM2KETO	|| id:prot-a-1783	MR Egger	30	-0.0756102	0.162191	0.644694	-0.393505	0.242285	0.927178	0.674688	1.27416
492	prot-a-1783	finn-b-E4_DM2KETO	Type 2 diabetes with ketoacidosis || id:finn-b-E4_DM2KETO	|| id:prot-a-1783	Weighted median	30	-0.107226	0.128984	0.4058	-0.360035	0.145584	0.898323	0.697652	1.15671
493	prot-a-1783	finn-b-E4_DM2KETO	Type 2 diabetes with ketoacidosis || id:finn-b-E4_DM2KETO	|| id:prot-a-1783	Inverse variance weighted	30	-0.122882	0.0909706	0.176764	-0.301184	0.0554205	0.884368	0.739941	1.05698
494	prot-a-1783	finn-b-E4_DM2KETO	Type 2 diabetes with ketoacidosis || id:finn-b-E4_DM2KETO	|| id:prot-a-1783	Simple mode	30	0.0713273	0.250842	0.778162	-0.420324	0.562978	1.07393	0.656834	1.75589
495	prot-a-1783	finn-b-E4_DM2KETO	Type 2 diabetes with ketoacidosis || id:finn-b-E4_DM2KETO	|| id:prot-a-1783	Weighted mode	30	-0.0944339	0.124658	0.454837	-0.338764	0.149897	0.909888	0.71265	1.16171
496	prot-a-1783	finn-b-E4_DMNASKETO	Unspecified diabetes with ketoacidosis || id:finn-b-E4_DMNASKETO	|| id:prot-a-1783	MR Egger	27	0.208931	0.272961	0.451184	-0.326071	0.743934	1.23236	0.721754	2.1042
497	prot-a-1783	finn-b-E4_DMNASKETO	Unspecified diabetes with ketoacidosis || id:finn-b-E4_DMNASKETO	|| id:prot-a-1783	Weighted median	27	0.177581	0.217624	0.4145	-0.248962	0.604125	1.19433	0.77961	1.82965
498	prot-a-1783	finn-b-E4_DMNASKETO	Unspecified diabetes with ketoacidosis || id:finn-b-E4_DMNASKETO	|| id:prot-a-1783	Inverse variance weighted	27	0.0306614	0.156056	0.844237	-0.275209	0.336532	1.03114	0.759413	1.40008
499	prot-a-1783	finn-b-E4_DMNASKETO	Unspecified diabetes with ketoacidosis || id:finn-b-E4_DMNASKETO	|| id:prot-a-1783	Simple mode	27	-0.134714	0.508297	0.793076	-1.13098	0.861548	0.873966	0.322718	2.36682
500	prot-a-1783	finn-b-E4_DMNASKETO	Unspecified diabetes with ketoacidosis || id:finn-b-E4_DMNASKETO	|| id:prot-a-1783	Weighted mode	27	0.176824	0.217629	0.423882	-0.249729	0.603377	1.19342	0.779012	1.82828
501	prot-a-2749	finn-b-DM_KETOACIDOSIS	Diabetic ketoacidosis || id:finn-b-DM_KETOACIDOSIS	|| id:prot-a-2749	MR Egger	30	0.00868409	0.079762	0.914078	-0.147649	0.165018	1.00872	0.862734	1.17941
502	prot-a-2749	finn-b-DM_KETOACIDOSIS	Diabetic ketoacidosis || id:finn-b-DM_KETOACIDOSIS	|| id:prot-a-2749	Weighted median	30	0.044	0.0499312	0.378203	-0.0538652	0.141865	1.04498	0.94756	1.15242
503	prot-a-2749	finn-b-DM_KETOACIDOSIS	Diabetic ketoacidosis || id:finn-b-DM_KETOACIDOSIS	|| id:prot-a-2749	Inverse variance weighted	30	0.0395278	0.0362657	0.275735	-0.0315529	0.110608	1.04032	0.96894	1.11696
504	prot-a-2749	finn-b-DM_KETOACIDOSIS	Diabetic ketoacidosis || id:finn-b-DM_KETOACIDOSIS	|| id:prot-a-2749	Simple mode	30	0.0495756	0.0916641	0.592749	-0.130086	0.229237	1.05082	0.87802	1.25764
505	prot-a-2749	finn-b-DM_KETOACIDOSIS	Diabetic ketoacidosis || id:finn-b-DM_KETOACIDOSIS	|| id:prot-a-2749	Weighted mode	30	0.0395133	0.0845784	0.643863	-0.12626	0.205287	1.0403	0.881385	1.22788
506	prot-a-2749	finn-b-E4_DM1KETO	Type 1 diabetes with ketoacidosis || id:finn-b-E4_DM1KETO	|| id:prot-a-2749	MR Egger	31	0.0385878	0.143313	0.789639	-0.242305	0.319481	1.03934	0.784817	1.37641
507	prot-a-2749	finn-b-E4_DM1KETO	Type 1 diabetes with ketoacidosis || id:finn-b-E4_DM1KETO	|| id:prot-a-2749	Weighted median	31	-0.0533431	0.0893572	0.550531	-0.228483	0.121797	0.948055	0.79574	1.12952
508	prot-a-2749	finn-b-E4_DM1KETO	Type 1 diabetes with ketoacidosis || id:finn-b-E4_DM1KETO	|| id:prot-a-2749	Inverse variance weighted	31	0.0345894	0.063638	0.586762	-0.090141	0.15932	1.03519	0.913802	1.17271
509	prot-a-2749	finn-b-E4_DM1KETO	Type 1 diabetes with ketoacidosis || id:finn-b-E4_DM1KETO	|| id:prot-a-2749	Simple mode	31	-0.0774762	0.172737	0.657	-0.416041	0.261088	0.925449	0.659653	1.29834
510	prot-a-2749	finn-b-E4_DM1KETO	Type 1 diabetes with ketoacidosis || id:finn-b-E4_DM1KETO	|| id:prot-a-2749	Weighted mode	31	-0.0910942	0.150699	0.550069	-0.386463	0.204275	0.912932	0.679456	1.22664
511	prot-a-2749	finn-b-E4_DM2KETO	Type 2 diabetes with ketoacidosis || id:finn-b-E4_DM2KETO	|| id:prot-a-2749	MR Egger	32	0.157187	0.255077	0.542388	-0.342763	0.657138	1.17021	0.709806	1.92926
512	prot-a-2749	finn-b-E4_DM2KETO	Type 2 diabetes with ketoacidosis || id:finn-b-E4_DM2KETO	|| id:prot-a-2749	Weighted median	32	0.15852	0.167233	0.343182	-0.169257	0.486297	1.17178	0.844292	1.62628
513	prot-a-2749	finn-b-E4_DM2KETO	Type 2 diabetes with ketoacidosis || id:finn-b-E4_DM2KETO	|| id:prot-a-2749	Inverse variance weighted	32	0.192986	0.116141	0.0965832	-0.0346508	0.420622	1.21287	0.965943	1.52291
514	prot-a-2749	finn-b-E4_DM2KETO	Type 2 diabetes with ketoacidosis || id:finn-b-E4_DM2KETO	|| id:prot-a-2749	Simple mode	32	0.16137	0.312469	0.609214	-0.451069	0.773809	1.17512	0.636947	2.16801
515	prot-a-2749	finn-b-E4_DM2KETO	Type 2 diabetes with ketoacidosis || id:finn-b-E4_DM2KETO	|| id:prot-a-2749	Weighted mode	32	0.0919208	0.271063	0.736812	-0.439363	0.623205	1.09628	0.644447	1.8649
516	prot-a-2749	finn-b-E4_DMNASKETO	Unspecified diabetes with ketoacidosis || id:finn-b-E4_DMNASKETO	|| id:prot-a-2749	MR Egger	33	0.0743978	0.418892	0.860188	-0.74663	0.895426	1.07724	0.473961	2.44838
517	prot-a-2749	finn-b-E4_DMNASKETO	Unspecified diabetes with ketoacidosis || id:finn-b-E4_DMNASKETO	|| id:prot-a-2749	Weighted median	33	-0.154758	0.273305	0.571226	-0.690437	0.38092	0.856622	0.501357	1.46363
518	prot-a-2749	finn-b-E4_DMNASKETO	Unspecified diabetes with ketoacidosis || id:finn-b-E4_DMNASKETO	|| id:prot-a-2749	Inverse variance weighted	33	-0.096136	0.189709	0.612326	-0.467965	0.275693	0.90834	0.626275	1.31744
519	prot-a-2749	finn-b-E4_DMNASKETO	Unspecified diabetes with ketoacidosis || id:finn-b-E4_DMNASKETO	|| id:prot-a-2749	Simple mode	33	-0.26478	0.53246	0.622394	-1.3084	0.778841	0.767375	0.270252	2.17895
520	prot-a-2749	finn-b-E4_DMNASKETO	Unspecified diabetes with ketoacidosis || id:finn-b-E4_DMNASKETO	|| id:prot-a-2749	Weighted mode	33	0.25775	0.529078	0.62946	-0.779243	1.29474	1.29402	0.458753	3.65006
521	prot-a-1941	finn-b-DM_KETOACIDOSIS	Diabetic ketoacidosis || id:finn-b-DM_KETOACIDOSIS	|| id:prot-a-1941	MR Egger	30	-0.0303778	0.0901526	0.73866	-0.207077	0.146321	0.970079	0.812957	1.15757
522	prot-a-1941	finn-b-DM_KETOACIDOSIS	Diabetic ketoacidosis || id:finn-b-DM_KETOACIDOSIS	|| id:prot-a-1941	Weighted median	30	0.00472929	0.0588851	0.935988	-0.110685	0.120144	1.00474	0.89522	1.12766
523	prot-a-1941	finn-b-DM_KETOACIDOSIS	Diabetic ketoacidosis || id:finn-b-DM_KETOACIDOSIS	|| id:prot-a-1941	Inverse variance weighted	30	-0.0136098	0.0398285	0.732569	-0.0916736	0.064454	0.986482	0.912403	1.06658
524	prot-a-1941	finn-b-DM_KETOACIDOSIS	Diabetic ketoacidosis || id:finn-b-DM_KETOACIDOSIS	|| id:prot-a-1941	Simple mode	30	-0.0257532	0.0992653	0.797131	-0.220313	0.168807	0.974576	0.802268	1.18389
525	prot-a-1941	finn-b-DM_KETOACIDOSIS	Diabetic ketoacidosis || id:finn-b-DM_KETOACIDOSIS	|| id:prot-a-1941	Weighted mode	30	-0.00410371	0.0835781	0.961176	-0.167917	0.159709	0.995905	0.845424	1.17317
526	prot-a-1941	finn-b-E4_DM1KETO	Type 1 diabetes with ketoacidosis || id:finn-b-E4_DM1KETO	|| id:prot-a-1941	MR Egger	28	-0.0667076	0.16145	0.682865	-0.38315	0.249735	0.935469	0.681711	1.28368
527	prot-a-1941	finn-b-E4_DM1KETO	Type 1 diabetes with ketoacidosis || id:finn-b-E4_DM1KETO	|| id:prot-a-1941	Weighted median	28	-0.0483822	0.100147	0.629018	-0.244671	0.147907	0.95277	0.782962	1.1594
528	prot-a-1941	finn-b-E4_DM1KETO	Type 1 diabetes with ketoacidosis || id:finn-b-E4_DM1KETO	|| id:prot-a-1941	Inverse variance weighted	28	-0.0378628	0.0724544	0.60127	-0.179873	0.104148	0.962845	0.835376	1.10976
529	prot-a-1941	finn-b-E4_DM1KETO	Type 1 diabetes with ketoacidosis || id:finn-b-E4_DM1KETO	|| id:prot-a-1941	Simple mode	28	-0.0588102	0.182015	0.749104	-0.41556	0.297939	0.942886	0.659971	1.34708
530	prot-a-1941	finn-b-E4_DM1KETO	Type 1 diabetes with ketoacidosis || id:finn-b-E4_DM1KETO	|| id:prot-a-1941	Weighted mode	28	-0.0588102	0.166891	0.727284	-0.385917	0.268296	0.942886	0.679827	1.30773
531	prot-a-1941	finn-b-E4_DM2KETO	Type 2 diabetes with ketoacidosis || id:finn-b-E4_DM2KETO	|| id:prot-a-1941	MR Egger	27	-0.383409	0.310913	0.228981	-0.992797	0.22598	0.681534	0.370539	1.25355
532	prot-a-1941	finn-b-E4_DM2KETO	Type 2 diabetes with ketoacidosis || id:finn-b-E4_DM2KETO	|| id:prot-a-1941	Weighted median	27	-0.455239	0.203311	0.0251478	-0.853729	-0.0567492	0.634296	0.425824	0.944831
533	prot-a-1941	finn-b-E4_DM2KETO	Type 2 diabetes with ketoacidosis || id:finn-b-E4_DM2KETO	|| id:prot-a-1941	Inverse variance weighted	27	-0.452213	0.13815	0.00106282	-0.722987	-0.181439	0.636219	0.485301	0.834069
534	prot-a-1941	finn-b-E4_DM2KETO	Type 2 diabetes with ketoacidosis || id:finn-b-E4_DM2KETO	|| id:prot-a-1941	Simple mode	27	-0.797481	0.365102	0.0381534	-1.51308	-0.0818809	0.450462	0.220231	0.921382
535	prot-a-1941	finn-b-E4_DM2KETO	Type 2 diabetes with ketoacidosis || id:finn-b-E4_DM2KETO	|| id:prot-a-1941	Weighted mode	27	-0.661387	0.33486	0.0589617	-1.31771	-0.00506187	0.516135	0.267747	0.994951
536	prot-a-1941	finn-b-E4_DMNASKETO	Unspecified diabetes with ketoacidosis || id:finn-b-E4_DMNASKETO	|| id:prot-a-1941	MR Egger	28	0.0132444	0.502151	0.979159	-0.970972	0.99746	1.01333	0.378715	2.71139
537	prot-a-1941	finn-b-E4_DMNASKETO	Unspecified diabetes with ketoacidosis || id:finn-b-E4_DMNASKETO	|| id:prot-a-1941	Weighted median	28	0.299267	0.312138	0.337677	-0.312523	0.911057	1.34887	0.731599	2.48695
538	prot-a-1941	finn-b-E4_DMNASKETO	Unspecified diabetes with ketoacidosis || id:finn-b-E4_DMNASKETO	|| id:prot-a-1941	Inverse variance weighted	28	0.18971	0.223023	0.394974	-0.247414	0.626834	1.2089	0.780817	1.87168
539	prot-a-1941	finn-b-E4_DMNASKETO	Unspecified diabetes with ketoacidosis || id:finn-b-E4_DMNASKETO	|| id:prot-a-1941	Simple mode	28	0.520724	0.534568	0.338653	-0.52703	1.56848	1.68325	0.590356	4.79934
540	prot-a-1941	finn-b-E4_DMNASKETO	Unspecified diabetes with ketoacidosis || id:finn-b-E4_DMNASKETO	|| id:prot-a-1941	Weighted mode	28	0.407169	0.455916	0.379707	-0.486427	1.30076	1.50256	0.614819	3.6721
541	prot-a-64	finn-b-DM_KETOACIDOSIS	Diabetic ketoacidosis || id:finn-b-DM_KETOACIDOSIS	|| id:prot-a-64	MR Egger	27	-0.134266	0.123786	0.28842	-0.376885	0.108354	0.874358	0.685995	1.11444
542	prot-a-64	finn-b-DM_KETOACIDOSIS	Diabetic ketoacidosis || id:finn-b-DM_KETOACIDOSIS	|| id:prot-a-64	Weighted median	27	0.0520747	0.0603534	0.388231	-0.066218	0.170367	1.05345	0.935927	1.18574
543	prot-a-64	finn-b-DM_KETOACIDOSIS	Diabetic ketoacidosis || id:finn-b-DM_KETOACIDOSIS	|| id:prot-a-64	Inverse variance weighted	27	0.00424848	0.0427329	0.920805	-0.0795081	0.088005	1.00426	0.923571	1.09199
544	prot-a-64	finn-b-DM_KETOACIDOSIS	Diabetic ketoacidosis || id:finn-b-DM_KETOACIDOSIS	|| id:prot-a-64	Simple mode	27	0.0558744	0.108961	0.612427	-0.15769	0.269439	1.05746	0.854115	1.30923
545	prot-a-64	finn-b-DM_KETOACIDOSIS	Diabetic ketoacidosis || id:finn-b-DM_KETOACIDOSIS	|| id:prot-a-64	Weighted mode	27	0.0534194	0.0969782	0.586446	-0.136658	0.243497	1.05487	0.872269	1.2757
546	prot-a-64	finn-b-E4_DM1KETO	Type 1 diabetes with ketoacidosis || id:finn-b-E4_DM1KETO	|| id:prot-a-64	MR Egger	28	-0.394793	0.206189	0.0665924	-0.798923	0.00933629	0.673819	0.449813	1.00938
547	prot-a-64	finn-b-E4_DM1KETO	Type 1 diabetes with ketoacidosis || id:finn-b-E4_DM1KETO	|| id:prot-a-64	Weighted median	28	-0.0672737	0.104912	0.521367	-0.272901	0.138354	0.934939	0.761168	1.14838
548	prot-a-64	finn-b-E4_DM1KETO	Type 1 diabetes with ketoacidosis || id:finn-b-E4_DM1KETO	|| id:prot-a-64	Inverse variance weighted	28	-0.0633199	0.0737295	0.390444	-0.20783	0.0811899	0.938643	0.812345	1.08458
549	prot-a-64	finn-b-E4_DM1KETO	Type 1 diabetes with ketoacidosis || id:finn-b-E4_DM1KETO	|| id:prot-a-64	Simple mode	28	-0.184893	0.234844	0.437961	-0.645187	0.2754	0.831193	0.524565	1.31706
550	prot-a-64	finn-b-E4_DM1KETO	Type 1 diabetes with ketoacidosis || id:finn-b-E4_DM1KETO	|| id:prot-a-64	Weighted mode	28	-0.122057	0.217643	0.57955	-0.548638	0.304524	0.885098	0.577736	1.35598
551	prot-a-64	finn-b-E4_DM2KETO	Type 2 diabetes with ketoacidosis || id:finn-b-E4_DM2KETO	|| id:prot-a-64	MR Egger	28	-0.0121359	0.388515	0.975319	-0.773625	0.749353	0.987937	0.461338	2.11563
552	prot-a-64	finn-b-E4_DM2KETO	Type 2 diabetes with ketoacidosis || id:finn-b-E4_DM2KETO	|| id:prot-a-64	Weighted median	28	0.0419482	0.194744	0.829454	-0.339751	0.423647	1.04284	0.711948	1.52752
553	prot-a-64	finn-b-E4_DM2KETO	Type 2 diabetes with ketoacidosis || id:finn-b-E4_DM2KETO	|| id:prot-a-64	Inverse variance weighted	28	-0.0198381	0.137894	0.885608	-0.290111	0.250435	0.980357	0.748181	1.28458
554	prot-a-64	finn-b-E4_DM2KETO	Type 2 diabetes with ketoacidosis || id:finn-b-E4_DM2KETO	|| id:prot-a-64	Simple mode	28	0.133479	0.35699	0.711397	-0.566222	0.83318	1.1428	0.567666	2.30062
555	prot-a-64	finn-b-E4_DM2KETO	Type 2 diabetes with ketoacidosis || id:finn-b-E4_DM2KETO	|| id:prot-a-64	Weighted mode	28	0.118629	0.326464	0.719155	-0.521241	0.758498	1.12595	0.593783	2.13507
556	prot-a-64	finn-b-E4_DMNASKETO	Unspecified diabetes with ketoacidosis || id:finn-b-E4_DMNASKETO	|| id:prot-a-64	MR Egger	30	-0.72214	0.624388	0.257226	-1.94594	0.50166	0.485712	0.142853	1.65146
557	prot-a-64	finn-b-E4_DMNASKETO	Unspecified diabetes with ketoacidosis || id:finn-b-E4_DMNASKETO	|| id:prot-a-64	Weighted median	30	0.220708	0.297878	0.458734	-0.363133	0.804548	1.24696	0.695494	2.23569
558	prot-a-64	finn-b-E4_DMNASKETO	Unspecified diabetes with ketoacidosis || id:finn-b-E4_DMNASKETO	|| id:prot-a-64	Inverse variance weighted	30	-0.0126482	0.220118	0.954178	-0.44408	0.418784	0.987431	0.641414	1.52011
559	prot-a-64	finn-b-E4_DMNASKETO	Unspecified diabetes with ketoacidosis || id:finn-b-E4_DMNASKETO	|| id:prot-a-64	Simple mode	30	-0.738514	0.590296	0.2209	-1.89549	0.418466	0.477823	0.150244	1.51963
560	prot-a-64	finn-b-E4_DMNASKETO	Unspecified diabetes with ketoacidosis || id:finn-b-E4_DMNASKETO	|| id:prot-a-64	Weighted mode	30	0.481442	0.567567	0.403243	-0.63099	1.59387	1.61841	0.532065	4.92278
561	prot-a-534	finn-b-DM_KETOACIDOSIS	Diabetic ketoacidosis || id:finn-b-DM_KETOACIDOSIS	|| id:prot-a-534	MR Egger	32	0.0184747	0.047808	0.701902	-0.075229	0.112178	1.01865	0.927531	1.11871
562	prot-a-534	finn-b-DM_KETOACIDOSIS	Diabetic ketoacidosis || id:finn-b-DM_KETOACIDOSIS	|| id:prot-a-534	Weighted median	32	-0.00166269	0.0385382	0.965587	-0.0771976	0.0738722	0.998339	0.925707	1.07667
563	prot-a-534	finn-b-DM_KETOACIDOSIS	Diabetic ketoacidosis || id:finn-b-DM_KETOACIDOSIS	|| id:prot-a-534	Inverse variance weighted	32	0.0242931	0.0267846	0.364419	-0.0282048	0.0767909	1.02459	0.972189	1.07982
564	prot-a-534	finn-b-DM_KETOACIDOSIS	Diabetic ketoacidosis || id:finn-b-DM_KETOACIDOSIS	|| id:prot-a-534	Simple mode	32	0.0583847	0.0753781	0.444469	-0.0893564	0.206126	1.06012	0.91452	1.22891
565	prot-a-534	finn-b-DM_KETOACIDOSIS	Diabetic ketoacidosis || id:finn-b-DM_KETOACIDOSIS	|| id:prot-a-534	Weighted mode	32	0.0137745	0.037193	0.713639	-0.0591238	0.0866728	1.01387	0.94259	1.09054
566	prot-a-534	finn-b-E4_DM1KETO	Type 1 diabetes with ketoacidosis || id:finn-b-E4_DM1KETO	|| id:prot-a-534	MR Egger	33	0.0156016	0.082739	0.851663	-0.146567	0.17777	1.01572	0.863668	1.19455
567	prot-a-534	finn-b-E4_DM1KETO	Type 1 diabetes with ketoacidosis || id:finn-b-E4_DM1KETO	|| id:prot-a-534	Weighted median	33	0.0193703	0.0676137	0.774507	-0.113153	0.151893	1.01956	0.893014	1.16404
568	prot-a-534	finn-b-E4_DM1KETO	Type 1 diabetes with ketoacidosis || id:finn-b-E4_DM1KETO	|| id:prot-a-534	Inverse variance weighted	33	0.0282275	0.0475058	0.552384	-0.0648837	0.121339	1.02863	0.937176	1.12901
569	prot-a-534	finn-b-E4_DM1KETO	Type 1 diabetes with ketoacidosis || id:finn-b-E4_DM1KETO	|| id:prot-a-534	Simple mode	33	-0.0360663	0.142858	0.802298	-0.316068	0.243935	0.964576	0.72901	1.27626
570	prot-a-534	finn-b-E4_DM1KETO	Type 1 diabetes with ketoacidosis || id:finn-b-E4_DM1KETO	|| id:prot-a-534	Weighted mode	33	-0.00137921	0.0691815	0.984218	-0.136975	0.134217	0.998622	0.871992	1.14364
571	prot-a-534	finn-b-E4_DM2KETO	Type 2 diabetes with ketoacidosis || id:finn-b-E4_DM2KETO	|| id:prot-a-534	MR Egger	34	0.0410292	0.146929	0.781853	-0.246951	0.329009	1.04188	0.781179	1.38959
572	prot-a-534	finn-b-E4_DM2KETO	Type 2 diabetes with ketoacidosis || id:finn-b-E4_DM2KETO	|| id:prot-a-534	Weighted median	34	-0.0519159	0.12384	0.675057	-0.294642	0.19081	0.949409	0.744798	1.21023
573	prot-a-534	finn-b-E4_DM2KETO	Type 2 diabetes with ketoacidosis || id:finn-b-E4_DM2KETO	|| id:prot-a-534	Inverse variance weighted	34	-0.0564	0.0863379	0.513597	-0.225622	0.112822	0.945161	0.798019	1.11943
574	prot-a-534	finn-b-E4_DM2KETO	Type 2 diabetes with ketoacidosis || id:finn-b-E4_DM2KETO	|| id:prot-a-534	Simple mode	34	-0.101594	0.239142	0.673719	-0.570313	0.367124	0.903396	0.565349	1.44358
575	prot-a-534	finn-b-E4_DM2KETO	Type 2 diabetes with ketoacidosis || id:finn-b-E4_DM2KETO	|| id:prot-a-534	Weighted mode	34	-0.0698988	0.120928	0.567175	-0.306918	0.16712	0.932488	0.735711	1.1819
576	prot-a-534	finn-b-E4_DMNASKETO	Unspecified diabetes with ketoacidosis || id:finn-b-E4_DMNASKETO	|| id:prot-a-534	MR Egger	36	-0.135555	0.242939	0.580513	-0.611716	0.340605	0.873231	0.542419	1.4058
577	prot-a-534	finn-b-E4_DMNASKETO	Unspecified diabetes with ketoacidosis || id:finn-b-E4_DMNASKETO	|| id:prot-a-534	Weighted median	36	-0.243709	0.20199	0.227609	-0.639608	0.152191	0.783716	0.527499	1.16438
578	prot-a-534	finn-b-E4_DMNASKETO	Unspecified diabetes with ketoacidosis || id:finn-b-E4_DMNASKETO	|| id:prot-a-534	Inverse variance weighted	36	-0.0488397	0.140251	0.727668	-0.323732	0.226053	0.952334	0.723444	1.25364
579	prot-a-534	finn-b-E4_DMNASKETO	Unspecified diabetes with ketoacidosis || id:finn-b-E4_DMNASKETO	|| id:prot-a-534	Simple mode	36	-0.212906	0.41325	0.609653	-1.02288	0.597064	0.808232	0.359559	1.81678
580	prot-a-534	finn-b-E4_DMNASKETO	Unspecified diabetes with ketoacidosis || id:finn-b-E4_DMNASKETO	|| id:prot-a-534	Weighted mode	36	-0.242483	0.193463	0.218376	-0.621671	0.136705	0.784677	0.537046	1.14649
581	prot-a-1943	finn-b-DM_KETOACIDOSIS	Diabetic ketoacidosis || id:finn-b-DM_KETOACIDOSIS	|| id:prot-a-1943	MR Egger	30	0.00148633	0.082816	0.985808	-0.160833	0.163806	1.00149	0.851434	1.17799
582	prot-a-1943	finn-b-DM_KETOACIDOSIS	Diabetic ketoacidosis || id:finn-b-DM_KETOACIDOSIS	|| id:prot-a-1943	Weighted median	30	0.0270997	0.0477866	0.570646	-0.0665619	0.120761	1.02747	0.935605	1.12836
583	prot-a-1943	finn-b-DM_KETOACIDOSIS	Diabetic ketoacidosis || id:finn-b-DM_KETOACIDOSIS	|| id:prot-a-1943	Inverse variance weighted	30	0.0148072	0.035582	0.677305	-0.0549336	0.084548	1.01492	0.946548	1.08823
584	prot-a-1943	finn-b-DM_KETOACIDOSIS	Diabetic ketoacidosis || id:finn-b-DM_KETOACIDOSIS	|| id:prot-a-1943	Simple mode	30	0.0619683	0.0784024	0.435717	-0.0917004	0.215637	1.06393	0.912378	1.24065
585	prot-a-1943	finn-b-DM_KETOACIDOSIS	Diabetic ketoacidosis || id:finn-b-DM_KETOACIDOSIS	|| id:prot-a-1943	Weighted mode	30	0.058556	0.0693197	0.405181	-0.0773107	0.194423	1.0603	0.925602	1.21461
586	prot-a-1943	finn-b-E4_DM1KETO	Type 1 diabetes with ketoacidosis || id:finn-b-E4_DM1KETO	|| id:prot-a-1943	MR Egger	30	-0.0394403	0.143725	0.78578	-0.321141	0.24226	0.961327	0.725321	1.27413
587	prot-a-1943	finn-b-E4_DM1KETO	Type 1 diabetes with ketoacidosis || id:finn-b-E4_DM1KETO	|| id:prot-a-1943	Weighted median	30	-0.0183226	0.0859578	0.831204	-0.1868	0.150155	0.981844	0.82961	1.16201
588	prot-a-1943	finn-b-E4_DM1KETO	Type 1 diabetes with ketoacidosis || id:finn-b-E4_DM1KETO	|| id:prot-a-1943	Inverse variance weighted	30	0.0177693	0.0619025	0.774072	-0.10356	0.139098	1.01793	0.901622	1.14924
589	prot-a-1943	finn-b-E4_DM1KETO	Type 1 diabetes with ketoacidosis || id:finn-b-E4_DM1KETO	|| id:prot-a-1943	Simple mode	30	-0.0043458	0.165272	0.979202	-0.328279	0.319587	0.995664	0.720162	1.37656
590	prot-a-1943	finn-b-E4_DM1KETO	Type 1 diabetes with ketoacidosis || id:finn-b-E4_DM1KETO	|| id:prot-a-1943	Weighted mode	30	-0.0043458	0.147739	0.976735	-0.293913	0.285222	0.995664	0.745341	1.33006
591	prot-a-1943	finn-b-E4_DM2KETO	Type 2 diabetes with ketoacidosis || id:finn-b-E4_DM2KETO	|| id:prot-a-1943	MR Egger	29	0.382778	0.277224	0.178678	-0.160581	0.926137	1.46635	0.851649	2.52474
592	prot-a-1943	finn-b-E4_DM2KETO	Type 2 diabetes with ketoacidosis || id:finn-b-E4_DM2KETO	|| id:prot-a-1943	Weighted median	29	0.0651847	0.170661	0.702495	-0.26931	0.39968	1.06736	0.763906	1.49135
593	prot-a-1943	finn-b-E4_DM2KETO	Type 2 diabetes with ketoacidosis || id:finn-b-E4_DM2KETO	|| id:prot-a-1943	Inverse variance weighted	29	-0.0559196	0.117911	0.635319	-0.287025	0.175186	0.945615	0.750493	1.19147
594	prot-a-1943	finn-b-E4_DM2KETO	Type 2 diabetes with ketoacidosis || id:finn-b-E4_DM2KETO	|| id:prot-a-1943	Simple mode	29	0.165602	0.361603	0.65051	-0.543139	0.874343	1.1801	0.580922	2.3973
595	prot-a-1943	finn-b-E4_DM2KETO	Type 2 diabetes with ketoacidosis || id:finn-b-E4_DM2KETO	|| id:prot-a-1943	Weighted mode	29	0.24825	0.402251	0.542121	-0.540162	1.03666	1.28178	0.582654	2.81979
596	prot-a-1943	finn-b-E4_DMNASKETO	Unspecified diabetes with ketoacidosis || id:finn-b-E4_DMNASKETO	|| id:prot-a-1943	MR Egger	30	-0.0880584	0.486981	0.857807	-1.04254	0.866425	0.915707	0.352557	2.37839
597	prot-a-1943	finn-b-E4_DMNASKETO	Unspecified diabetes with ketoacidosis || id:finn-b-E4_DMNASKETO	|| id:prot-a-1943	Weighted median	30	-0.645521	0.277624	0.020063	-1.18966	-0.101379	0.524389	0.304324	0.90359
598	prot-a-1943	finn-b-E4_DMNASKETO	Unspecified diabetes with ketoacidosis || id:finn-b-E4_DMNASKETO	|| id:prot-a-1943	Inverse variance weighted	30	-0.277669	0.205614	0.176875	-0.680672	0.125334	0.757548	0.506277	1.13353
599	prot-a-1943	finn-b-E4_DMNASKETO	Unspecified diabetes with ketoacidosis || id:finn-b-E4_DMNASKETO	|| id:prot-a-1943	Simple mode	30	-0.922608	0.540996	0.0988132	-1.98296	0.137745	0.397481	0.137661	1.14768
600	prot-a-1943	finn-b-E4_DMNASKETO	Unspecified diabetes with ketoacidosis || id:finn-b-E4_DMNASKETO	|| id:prot-a-1943	Weighted mode	30	-0.86752	0.425253	0.0505497	-1.70102	-0.0340249	0.419992	0.182498	0.966547
601	prot-a-2776	finn-b-DM_KETOACIDOSIS	Diabetic ketoacidosis || id:finn-b-DM_KETOACIDOSIS	|| id:prot-a-2776	MR Egger	40	-0.0360499	0.069178	0.605309	-0.171639	0.099539	0.964592	0.842283	1.10466
602	prot-a-2776	finn-b-DM_KETOACIDOSIS	Diabetic ketoacidosis || id:finn-b-DM_KETOACIDOSIS	|| id:prot-a-2776	Weighted median	40	-0.0132606	0.0424085	0.754519	-0.0963812	0.0698601	0.986827	0.908118	1.07236
603	prot-a-2776	finn-b-DM_KETOACIDOSIS	Diabetic ketoacidosis || id:finn-b-DM_KETOACIDOSIS	|| id:prot-a-2776	Inverse variance weighted	40	-0.0164789	0.0323902	0.61092	-0.0799637	0.047006	0.983656	0.92315	1.04813
604	prot-a-2776	finn-b-DM_KETOACIDOSIS	Diabetic ketoacidosis || id:finn-b-DM_KETOACIDOSIS	|| id:prot-a-2776	Simple mode	40	-0.0323658	0.087491	0.713434	-0.203848	0.139117	0.968152	0.815586	1.14926
605	prot-a-2776	finn-b-DM_KETOACIDOSIS	Diabetic ketoacidosis || id:finn-b-DM_KETOACIDOSIS	|| id:prot-a-2776	Weighted mode	40	-0.0172351	0.0716386	0.811138	-0.157647	0.123177	0.982913	0.854151	1.13108
606	prot-a-2776	finn-b-E4_DM1KETO	Type 1 diabetes with ketoacidosis || id:finn-b-E4_DM1KETO	|| id:prot-a-2776	MR Egger	42	-0.0908719	0.122766	0.463497	-0.331492	0.149749	0.913135	0.717852	1.16154
607	prot-a-2776	finn-b-E4_DM1KETO	Type 1 diabetes with ketoacidosis || id:finn-b-E4_DM1KETO	|| id:prot-a-2776	Weighted median	42	-0.0652598	0.0795749	0.412156	-0.221227	0.0907071	0.936824	0.801535	1.09495
608	prot-a-2776	finn-b-E4_DM1KETO	Type 1 diabetes with ketoacidosis || id:finn-b-E4_DM1KETO	|| id:prot-a-2776	Inverse variance weighted	42	-0.0422983	0.0555845	0.446674	-0.151244	0.0666474	0.958584	0.859638	1.06892
609	prot-a-2776	finn-b-E4_DM1KETO	Type 1 diabetes with ketoacidosis || id:finn-b-E4_DM1KETO	|| id:prot-a-2776	Simple mode	42	-0.107928	0.155736	0.492207	-0.413171	0.197316	0.897692	0.661549	1.21813
610	prot-a-2776	finn-b-E4_DM1KETO	Type 1 diabetes with ketoacidosis || id:finn-b-E4_DM1KETO	|| id:prot-a-2776	Weighted mode	42	-0.115354	0.144351	0.428822	-0.398281	0.167573	0.89105	0.671473	1.18243
611	prot-a-2776	finn-b-E4_DM2KETO	Type 2 diabetes with ketoacidosis || id:finn-b-E4_DM2KETO	|| id:prot-a-2776	MR Egger	39	-0.111309	0.22794	0.628202	-0.558071	0.335454	0.894663	0.572312	1.39857
612	prot-a-2776	finn-b-E4_DM2KETO	Type 2 diabetes with ketoacidosis || id:finn-b-E4_DM2KETO	|| id:prot-a-2776	Weighted median	39	-0.0394554	0.153416	0.79704	-0.34015	0.261239	0.961313	0.711664	1.29854
613	prot-a-2776	finn-b-E4_DM2KETO	Type 2 diabetes with ketoacidosis || id:finn-b-E4_DM2KETO	|| id:prot-a-2776	Inverse variance weighted	39	-0.054352	0.106447	0.60963	-0.262988	0.154284	0.947099	0.768751	1.16682
614	prot-a-2776	finn-b-E4_DM2KETO	Type 2 diabetes with ketoacidosis || id:finn-b-E4_DM2KETO	|| id:prot-a-2776	Simple mode	39	0.0676502	0.310044	0.828445	-0.540037	0.675337	1.06999	0.582727	1.9647
615	prot-a-2776	finn-b-E4_DM2KETO	Type 2 diabetes with ketoacidosis || id:finn-b-E4_DM2KETO	|| id:prot-a-2776	Weighted mode	39	-0.0473801	0.262	0.857454	-0.5609	0.46614	0.953725	0.570695	1.59383
616	prot-a-2776	finn-b-E4_DMNASKETO	Unspecified diabetes with ketoacidosis || id:finn-b-E4_DMNASKETO	|| id:prot-a-2776	MR Egger	42	-0.303649	0.372553	0.41987	-1.03385	0.426554	0.73812	0.355634	1.53197
617	prot-a-2776	finn-b-E4_DMNASKETO	Unspecified diabetes with ketoacidosis || id:finn-b-E4_DMNASKETO	|| id:prot-a-2776	Weighted median	42	-0.407753	0.237195	0.085603	-0.872655	0.0571492	0.665143	0.417841	1.05881
618	prot-a-2776	finn-b-E4_DMNASKETO	Unspecified diabetes with ketoacidosis || id:finn-b-E4_DMNASKETO	|| id:prot-a-2776	Inverse variance weighted	42	-0.329557	0.171582	0.0547703	-0.665858	0.00674426	0.719242	0.513833	1.00677
619	prot-a-2776	finn-b-E4_DMNASKETO	Unspecified diabetes with ketoacidosis || id:finn-b-E4_DMNASKETO	|| id:prot-a-2776	Simple mode	42	-0.496138	0.447629	0.274162	-1.37349	0.381215	0.608878	0.253222	1.46406
620	prot-a-2776	finn-b-E4_DMNASKETO	Unspecified diabetes with ketoacidosis || id:finn-b-E4_DMNASKETO	|| id:prot-a-2776	Weighted mode	42	-0.430989	0.435132	0.327751	-1.28385	0.421871	0.649866	0.276969	1.52481
621	prot-a-1907	finn-b-DM_KETOACIDOSIS	Diabetic ketoacidosis || id:finn-b-DM_KETOACIDOSIS	|| id:prot-a-1907	MR Egger	33	0.0187178	0.076426	0.808137	-0.131077	0.168513	1.01889	0.87715	1.18354
622	prot-a-1907	finn-b-DM_KETOACIDOSIS	Diabetic ketoacidosis || id:finn-b-DM_KETOACIDOSIS	|| id:prot-a-1907	Weighted median	33	-0.00268111	0.0484491	0.955869	-0.0976413	0.0922791	0.997322	0.906974	1.09667
623	prot-a-1907	finn-b-DM_KETOACIDOSIS	Diabetic ketoacidosis || id:finn-b-DM_KETOACIDOSIS	|| id:prot-a-1907	Inverse variance weighted	33	0.00678404	0.0365814	0.852876	-0.0649155	0.0784836	1.00681	0.937147	1.08165
624	prot-a-1907	finn-b-DM_KETOACIDOSIS	Diabetic ketoacidosis || id:finn-b-DM_KETOACIDOSIS	|| id:prot-a-1907	Simple mode	33	-0.0216004	0.0964132	0.824151	-0.21057	0.167369	0.978631	0.810122	1.18219
625	prot-a-1907	finn-b-DM_KETOACIDOSIS	Diabetic ketoacidosis || id:finn-b-DM_KETOACIDOSIS	|| id:prot-a-1907	Weighted mode	33	-0.0216004	0.0919541	0.81578	-0.20183	0.15863	0.978631	0.817233	1.1719
626	prot-a-1907	finn-b-E4_DM1KETO	Type 1 diabetes with ketoacidosis || id:finn-b-E4_DM1KETO	|| id:prot-a-1907	MR Egger	31	-0.150387	0.142601	0.300316	-0.429884	0.129111	0.860375	0.650584	1.13782
627	prot-a-1907	finn-b-E4_DM1KETO	Type 1 diabetes with ketoacidosis || id:finn-b-E4_DM1KETO	|| id:prot-a-1907	Weighted median	31	-0.0124729	0.0888098	0.888308	-0.18654	0.161594	0.987605	0.829825	1.17538
628	prot-a-1907	finn-b-E4_DM1KETO	Type 1 diabetes with ketoacidosis || id:finn-b-E4_DM1KETO	|| id:prot-a-1907	Inverse variance weighted	31	-0.0319814	0.0664348	0.630235	-0.162194	0.0982307	0.968525	0.850277	1.10322
629	prot-a-1907	finn-b-E4_DM1KETO	Type 1 diabetes with ketoacidosis || id:finn-b-E4_DM1KETO	|| id:prot-a-1907	Simple mode	31	0.0212421	0.153341	0.890748	-0.279307	0.321791	1.02147	0.756308	1.3796
630	prot-a-1907	finn-b-E4_DM1KETO	Type 1 diabetes with ketoacidosis || id:finn-b-E4_DM1KETO	|| id:prot-a-1907	Weighted mode	31	0.00598382	0.152854	0.969032	-0.29361	0.305578	1.006	0.745567	1.35741
631	prot-a-1907	finn-b-E4_DM2KETO	Type 2 diabetes with ketoacidosis || id:finn-b-E4_DM2KETO	|| id:prot-a-1907	MR Egger	32	-0.0906571	0.256249	0.725974	-0.592905	0.411591	0.913331	0.552719	1.50922
632	prot-a-1907	finn-b-E4_DM2KETO	Type 2 diabetes with ketoacidosis || id:finn-b-E4_DM2KETO	|| id:prot-a-1907	Weighted median	32	-0.0390034	0.174423	0.823058	-0.380873	0.302866	0.961747	0.683265	1.35373
633	prot-a-1907	finn-b-E4_DM2KETO	Type 2 diabetes with ketoacidosis || id:finn-b-E4_DM2KETO	|| id:prot-a-1907	Inverse variance weighted	32	-0.0906795	0.121246	0.454521	-0.328321	0.146962	0.91331	0.720132	1.15831
634	prot-a-1907	finn-b-E4_DM2KETO	Type 2 diabetes with ketoacidosis || id:finn-b-E4_DM2KETO	|| id:prot-a-1907	Simple mode	32	-0.0479958	0.337541	0.887848	-0.709576	0.613585	0.953138	0.491852	1.84704
635	prot-a-1907	finn-b-E4_DM2KETO	Type 2 diabetes with ketoacidosis || id:finn-b-E4_DM2KETO	|| id:prot-a-1907	Weighted mode	32	-0.0479958	0.284752	0.867243	-0.60611	0.510118	0.953138	0.545469	1.66549
636	prot-a-1907	finn-b-E4_DMNASKETO	Unspecified diabetes with ketoacidosis || id:finn-b-E4_DMNASKETO	|| id:prot-a-1907	MR Egger	32	-0.488103	0.420637	0.255041	-1.31255	0.336345	0.61379	0.269133	1.39982
637	prot-a-1907	finn-b-E4_DMNASKETO	Unspecified diabetes with ketoacidosis || id:finn-b-E4_DMNASKETO	|| id:prot-a-1907	Weighted median	32	-0.172311	0.292657	0.556007	-0.745918	0.401296	0.841717	0.474298	1.49376
638	prot-a-1907	finn-b-E4_DMNASKETO	Unspecified diabetes with ketoacidosis || id:finn-b-E4_DMNASKETO	|| id:prot-a-1907	Inverse variance weighted	32	-0.0558798	0.203384	0.783508	-0.454513	0.342753	0.945653	0.634757	1.40882
639	prot-a-1907	finn-b-E4_DMNASKETO	Unspecified diabetes with ketoacidosis || id:finn-b-E4_DMNASKETO	|| id:prot-a-1907	Simple mode	32	0.26301	0.513683	0.612274	-0.743809	1.26983	1.30084	0.4753	3.56024
640	prot-a-1907	finn-b-E4_DMNASKETO	Unspecified diabetes with ketoacidosis || id:finn-b-E4_DMNASKETO	|| id:prot-a-1907	Weighted mode	32	-0.293998	0.472991	0.538768	-1.22106	0.633065	0.745278	0.294917	1.88337
641	prot-a-1953	finn-b-DM_KETOACIDOSIS	Diabetic ketoacidosis || id:finn-b-DM_KETOACIDOSIS	|| id:prot-a-1953	MR Egger	29	-0.0495193	0.0988666	0.620521	-0.243298	0.144259	0.951687	0.784038	1.15518
642	prot-a-1953	finn-b-DM_KETOACIDOSIS	Diabetic ketoacidosis || id:finn-b-DM_KETOACIDOSIS	|| id:prot-a-1953	Weighted median	29	-0.0609411	0.065719	0.353771	-0.18975	0.0678681	0.940879	0.827166	1.07022
643	prot-a-1953	finn-b-DM_KETOACIDOSIS	Diabetic ketoacidosis || id:finn-b-DM_KETOACIDOSIS	|| id:prot-a-1953	Inverse variance weighted	29	-0.0114869	0.0470128	0.80697	-0.103632	0.0806582	0.988579	0.901557	1.084
644	prot-a-1953	finn-b-DM_KETOACIDOSIS	Diabetic ketoacidosis || id:finn-b-DM_KETOACIDOSIS	|| id:prot-a-1953	Simple mode	29	-0.186171	0.14888	0.221477	-0.477976	0.105635	0.830132	0.620037	1.11142
645	prot-a-1953	finn-b-DM_KETOACIDOSIS	Diabetic ketoacidosis || id:finn-b-DM_KETOACIDOSIS	|| id:prot-a-1953	Weighted mode	29	-0.179667	0.125648	0.163804	-0.425938	0.0666033	0.835548	0.653157	1.06887
646	prot-a-1953	finn-b-E4_DM1KETO	Type 1 diabetes with ketoacidosis || id:finn-b-E4_DM1KETO	|| id:prot-a-1953	MR Egger	29	0.157073	0.156945	0.325804	-0.15054	0.464686	1.17008	0.860243	1.59151
647	prot-a-1953	finn-b-E4_DM1KETO	Type 1 diabetes with ketoacidosis || id:finn-b-E4_DM1KETO	|| id:prot-a-1953	Weighted median	29	0.063476	0.104795	0.544705	-0.141923	0.268875	1.06553	0.867688	1.30849
648	prot-a-1953	finn-b-E4_DM1KETO	Type 1 diabetes with ketoacidosis || id:finn-b-E4_DM1KETO	|| id:prot-a-1953	Inverse variance weighted	29	0.0657481	0.0764767	0.389946	-0.0841462	0.215642	1.06796	0.919297	1.24066
649	prot-a-1953	finn-b-E4_DM1KETO	Type 1 diabetes with ketoacidosis || id:finn-b-E4_DM1KETO	|| id:prot-a-1953	Simple mode	29	0.088378	0.194635	0.653279	-0.293107	0.469863	1.0924	0.745942	1.59977
650	prot-a-1953	finn-b-E4_DM1KETO	Type 1 diabetes with ketoacidosis || id:finn-b-E4_DM1KETO	|| id:prot-a-1953	Weighted mode	29	0.0508089	0.175062	0.773777	-0.292313	0.393931	1.05212	0.746535	1.4828
651	prot-a-1953	finn-b-E4_DM2KETO	Type 2 diabetes with ketoacidosis || id:finn-b-E4_DM2KETO	|| id:prot-a-1953	MR Egger	29	-0.504236	0.290102	0.0935821	-1.07284	0.0643651	0.603967	0.342037	1.06648
652	prot-a-1953	finn-b-E4_DM2KETO	Type 2 diabetes with ketoacidosis || id:finn-b-E4_DM2KETO	|| id:prot-a-1953	Weighted median	29	-0.284301	0.2013	0.157854	-0.678849	0.110247	0.75254	0.507201	1.11655
653	prot-a-1953	finn-b-E4_DM2KETO	Type 2 diabetes with ketoacidosis || id:finn-b-E4_DM2KETO	|| id:prot-a-1953	Inverse variance weighted	29	-0.176187	0.141128	0.211877	-0.452798	0.100424	0.838461	0.635847	1.10564
654	prot-a-1953	finn-b-E4_DM2KETO	Type 2 diabetes with ketoacidosis || id:finn-b-E4_DM2KETO	|| id:prot-a-1953	Simple mode	29	-0.353498	0.394746	0.37815	-1.1272	0.420204	0.702227	0.323939	1.52227
655	prot-a-1953	finn-b-E4_DM2KETO	Type 2 diabetes with ketoacidosis || id:finn-b-E4_DM2KETO	|| id:prot-a-1953	Weighted mode	29	-0.406356	0.380962	0.295238	-1.15304	0.34033	0.666073	0.315675	1.40541
656	prot-a-1953	finn-b-E4_DMNASKETO	Unspecified diabetes with ketoacidosis || id:finn-b-E4_DMNASKETO	|| id:prot-a-1953	MR Egger	30	0.399957	0.4768	0.408667	-0.534572	1.33449	1.49176	0.58592	3.79804
657	prot-a-1953	finn-b-E4_DMNASKETO	Unspecified diabetes with ketoacidosis || id:finn-b-E4_DMNASKETO	|| id:prot-a-1953	Weighted median	30	0.0950365	0.343359	0.781946	-0.577948	0.768021	1.0997	0.561049	2.1555
658	prot-a-1953	finn-b-E4_DMNASKETO	Unspecified diabetes with ketoacidosis || id:finn-b-E4_DMNASKETO	|| id:prot-a-1953	Inverse variance weighted	30	0.190427	0.229888	0.407474	-0.260154	0.641009	1.20977	0.770933	1.89839
659	prot-a-1953	finn-b-E4_DMNASKETO	Unspecified diabetes with ketoacidosis || id:finn-b-E4_DMNASKETO	|| id:prot-a-1953	Simple mode	30	1.05909	0.674098	0.127004	-0.262146	2.38032	2.88373	0.769399	10.8083
660	prot-a-1953	finn-b-E4_DMNASKETO	Unspecified diabetes with ketoacidosis || id:finn-b-E4_DMNASKETO	|| id:prot-a-1953	Weighted mode	30	0.931862	0.666706	0.172801	-0.374881	2.23861	2.53923	0.687371	9.38025
661	prot-a-63	finn-b-DM_KETOACIDOSIS	Diabetic ketoacidosis || id:finn-b-DM_KETOACIDOSIS	|| id:prot-a-63	MR Egger	33	-0.0283326	0.0443679	0.527784	-0.115294	0.0586285	0.972065	0.891104	1.06038
662	prot-a-63	finn-b-DM_KETOACIDOSIS	Diabetic ketoacidosis || id:finn-b-DM_KETOACIDOSIS	|| id:prot-a-63	Weighted median	33	-0.0326437	0.037664	0.386102	-0.106465	0.0411778	0.967883	0.899006	1.04204
663	prot-a-63	finn-b-DM_KETOACIDOSIS	Diabetic ketoacidosis || id:finn-b-DM_KETOACIDOSIS	|| id:prot-a-63	Inverse variance weighted	33	-0.0230239	0.0258343	0.372813	-0.0736591	0.0276113	0.977239	0.928988	1.028
664	prot-a-63	finn-b-DM_KETOACIDOSIS	Diabetic ketoacidosis || id:finn-b-DM_KETOACIDOSIS	|| id:prot-a-63	Simple mode	33	0.0757527	0.0737837	0.312267	-0.0688633	0.220369	1.0787	0.933454	1.24654
665	prot-a-63	finn-b-DM_KETOACIDOSIS	Diabetic ketoacidosis || id:finn-b-DM_KETOACIDOSIS	|| id:prot-a-63	Weighted mode	33	-0.0293194	0.0411294	0.481101	-0.109933	0.0512942	0.971106	0.895894	1.05263
666	prot-a-63	finn-b-E4_DM1KETO	Type 1 diabetes with ketoacidosis || id:finn-b-E4_DM1KETO	|| id:prot-a-63	MR Egger	30	0.0322469	0.0782251	0.683308	-0.121074	0.185568	1.03277	0.885968	1.2039
667	prot-a-63	finn-b-E4_DM1KETO	Type 1 diabetes with ketoacidosis || id:finn-b-E4_DM1KETO	|| id:prot-a-63	Weighted median	30	0.0658539	0.0657891	0.316834	-0.0630927	0.194801	1.06807	0.938856	1.21507
668	prot-a-63	finn-b-E4_DM1KETO	Type 1 diabetes with ketoacidosis || id:finn-b-E4_DM1KETO	|| id:prot-a-63	Inverse variance weighted	30	0.0129967	0.0458053	0.776611	-0.0767816	0.102775	1.01308	0.926092	1.10824
669	prot-a-63	finn-b-E4_DM1KETO	Type 1 diabetes with ketoacidosis || id:finn-b-E4_DM1KETO	|| id:prot-a-63	Simple mode	30	0.0819446	0.114453	0.479738	-0.142384	0.306273	1.0854	0.867288	1.35835
670	prot-a-63	finn-b-E4_DM1KETO	Type 1 diabetes with ketoacidosis || id:finn-b-E4_DM1KETO	|| id:prot-a-63	Weighted mode	30	0.051403	0.0618483	0.4127	-0.0698197	0.172626	1.05275	0.932562	1.18842
671	prot-a-63	finn-b-E4_DM2KETO	Type 2 diabetes with ketoacidosis || id:finn-b-E4_DM2KETO	|| id:prot-a-63	MR Egger	32	0.0526615	0.144908	0.718844	-0.231358	0.336681	1.05407	0.793456	1.40029
672	prot-a-63	finn-b-E4_DM2KETO	Type 2 diabetes with ketoacidosis || id:finn-b-E4_DM2KETO	|| id:prot-a-63	Weighted median	32	0.0527177	0.12568	0.674881	-0.193616	0.299051	1.05413	0.823974	1.34858
673	prot-a-63	finn-b-E4_DM2KETO	Type 2 diabetes with ketoacidosis || id:finn-b-E4_DM2KETO	|| id:prot-a-63	Inverse variance weighted	32	-0.0864871	0.0854086	0.311238	-0.253888	0.0809137	0.917147	0.775779	1.08428
674	prot-a-63	finn-b-E4_DM2KETO	Type 2 diabetes with ketoacidosis || id:finn-b-E4_DM2KETO	|| id:prot-a-63	Simple mode	32	-0.0319577	0.230775	0.890757	-0.484276	0.420361	0.968548	0.616143	1.52251
675	prot-a-63	finn-b-E4_DM2KETO	Type 2 diabetes with ketoacidosis || id:finn-b-E4_DM2KETO	|| id:prot-a-63	Weighted mode	32	0.0711454	0.118714	0.553326	-0.161533	0.303824	1.07374	0.850838	1.35503
676	prot-a-63	finn-b-E4_DMNASKETO	Unspecified diabetes with ketoacidosis || id:finn-b-E4_DMNASKETO	|| id:prot-a-63	MR Egger	33	0.0610654	0.240653	0.801365	-0.410615	0.532746	1.06297	0.663242	1.7036
677	prot-a-63	finn-b-E4_DMNASKETO	Unspecified diabetes with ketoacidosis || id:finn-b-E4_DMNASKETO	|| id:prot-a-63	Weighted median	33	-0.0239234	0.202347	0.905886	-0.420524	0.372677	0.97636	0.656703	1.45162
678	prot-a-63	finn-b-E4_DMNASKETO	Unspecified diabetes with ketoacidosis || id:finn-b-E4_DMNASKETO	|| id:prot-a-63	Inverse variance weighted	33	0.0408611	0.139834	0.770125	-0.233214	0.314936	1.04171	0.791984	1.37017
679	prot-a-63	finn-b-E4_DMNASKETO	Unspecified diabetes with ketoacidosis || id:finn-b-E4_DMNASKETO	|| id:prot-a-63	Simple mode	33	-0.148837	0.405928	0.716287	-0.944455	0.646781	0.861709	0.388891	1.90939
680	prot-a-63	finn-b-E4_DMNASKETO	Unspecified diabetes with ketoacidosis || id:finn-b-E4_DMNASKETO	|| id:prot-a-63	Weighted mode	33	-0.0842366	0.218077	0.701854	-0.511668	0.343195	0.919214	0.599495	1.40944
681	prot-a-2657	finn-b-DM_KETOACIDOSIS	Diabetic ketoacidosis || id:finn-b-DM_KETOACIDOSIS	|| id:prot-a-2657	MR Egger	21	-0.0970001	0.109062	0.384909	-0.310761	0.116761	0.907556	0.732889	1.12385
682	prot-a-2657	finn-b-DM_KETOACIDOSIS	Diabetic ketoacidosis || id:finn-b-DM_KETOACIDOSIS	|| id:prot-a-2657	Weighted median	21	-0.0480026	0.0660483	0.46736	-0.177457	0.081452	0.953131	0.837397	1.08486
683	prot-a-2657	finn-b-DM_KETOACIDOSIS	Diabetic ketoacidosis || id:finn-b-DM_KETOACIDOSIS	|| id:prot-a-2657	Inverse variance weighted	21	-0.0186489	0.045989	0.685105	-0.108787	0.0714895	0.981524	0.896921	1.07411
684	prot-a-2657	finn-b-DM_KETOACIDOSIS	Diabetic ketoacidosis || id:finn-b-DM_KETOACIDOSIS	|| id:prot-a-2657	Simple mode	21	-0.0633271	0.125408	0.6191	-0.309127	0.182472	0.938636	0.734088	1.20018
685	prot-a-2657	finn-b-DM_KETOACIDOSIS	Diabetic ketoacidosis || id:finn-b-DM_KETOACIDOSIS	|| id:prot-a-2657	Weighted mode	21	-0.0578958	0.115197	0.620749	-0.283683	0.167891	0.943748	0.753006	1.18281
686	prot-a-2657	finn-b-E4_DM1KETO	Type 1 diabetes with ketoacidosis || id:finn-b-E4_DM1KETO	|| id:prot-a-2657	MR Egger	22	-0.0352248	0.1914	0.855837	-0.410369	0.339919	0.965388	0.663406	1.40483
687	prot-a-2657	finn-b-E4_DM1KETO	Type 1 diabetes with ketoacidosis || id:finn-b-E4_DM1KETO	|| id:prot-a-2657	Weighted median	22	-0.00424677	0.107143	0.968383	-0.214247	0.205753	0.995762	0.807149	1.22845
688	prot-a-2657	finn-b-E4_DM1KETO	Type 1 diabetes with ketoacidosis || id:finn-b-E4_DM1KETO	|| id:prot-a-2657	Inverse variance weighted	22	-0.042581	0.078864	0.589246	-0.197155	0.111992	0.958313	0.821064	1.1185
689	prot-a-2657	finn-b-E4_DM1KETO	Type 1 diabetes with ketoacidosis || id:finn-b-E4_DM1KETO	|| id:prot-a-2657	Simple mode	22	-0.0151408	0.194785	0.938778	-0.39692	0.366639	0.984973	0.672388	1.44288
690	prot-a-2657	finn-b-E4_DM1KETO	Type 1 diabetes with ketoacidosis || id:finn-b-E4_DM1KETO	|| id:prot-a-2657	Weighted mode	22	0.00447958	0.171081	0.979358	-0.33084	0.339799	1.00449	0.71832	1.40467
691	prot-a-2657	finn-b-E4_DM2KETO	Type 2 diabetes with ketoacidosis || id:finn-b-E4_DM2KETO	|| id:prot-a-2657	MR Egger	21	-0.605423	0.361706	0.110554	-1.31437	0.103521	0.545844	0.268644	1.10907
692	prot-a-2657	finn-b-E4_DM2KETO	Type 2 diabetes with ketoacidosis || id:finn-b-E4_DM2KETO	|| id:prot-a-2657	Weighted median	21	-0.177667	0.202528	0.380354	-0.574622	0.219289	0.837221	0.562917	1.24519
693	prot-a-2657	finn-b-E4_DM2KETO	Type 2 diabetes with ketoacidosis || id:finn-b-E4_DM2KETO	|| id:prot-a-2657	Inverse variance weighted	21	-0.196552	0.147162	0.181676	-0.48499	0.0918866	0.821559	0.615703	1.09624
694	prot-a-2657	finn-b-E4_DM2KETO	Type 2 diabetes with ketoacidosis || id:finn-b-E4_DM2KETO	|| id:prot-a-2657	Simple mode	21	-0.178816	0.340809	0.605571	-0.846801	0.489168	0.836259	0.428784	1.63096
695	prot-a-2657	finn-b-E4_DM2KETO	Type 2 diabetes with ketoacidosis || id:finn-b-E4_DM2KETO	|| id:prot-a-2657	Weighted mode	21	-0.178816	0.33373	0.597997	-0.832927	0.475294	0.836259	0.434775	1.60849
696	prot-a-2657	finn-b-E4_DMNASKETO	Unspecified diabetes with ketoacidosis || id:finn-b-E4_DMNASKETO	|| id:prot-a-2657	MR Egger	21	0.0153856	0.598562	0.979761	-1.1578	1.18857	1.0155	0.314178	3.28238
697	prot-a-2657	finn-b-E4_DMNASKETO	Unspecified diabetes with ketoacidosis || id:finn-b-E4_DMNASKETO	|| id:prot-a-2657	Weighted median	21	0.398684	0.347328	0.251026	-0.282078	1.07945	1.48986	0.754215	2.94305
698	prot-a-2657	finn-b-E4_DMNASKETO	Unspecified diabetes with ketoacidosis || id:finn-b-E4_DMNASKETO	|| id:prot-a-2657	Inverse variance weighted	21	0.180289	0.247277	0.465942	-0.304374	0.664952	1.19756	0.737585	1.9444
699	prot-a-2657	finn-b-E4_DMNASKETO	Unspecified diabetes with ketoacidosis || id:finn-b-E4_DMNASKETO	|| id:prot-a-2657	Simple mode	21	0.498511	0.717924	0.495433	-0.90862	1.90564	1.64627	0.40308	6.72372
700	prot-a-2657	finn-b-E4_DMNASKETO	Unspecified diabetes with ketoacidosis || id:finn-b-E4_DMNASKETO	|| id:prot-a-2657	Weighted mode	21	0.535521	0.734213	0.474225	-0.903537	1.97458	1.70834	0.405134	7.20358
701	prot-a-1944	finn-b-DM_KETOACIDOSIS	Diabetic ketoacidosis || id:finn-b-DM_KETOACIDOSIS	|| id:prot-a-1944	MR Egger	35	0.0330625	0.0877918	0.708881	-0.139009	0.205134	1.03362	0.87022	1.22769
702	prot-a-1944	finn-b-DM_KETOACIDOSIS	Diabetic ketoacidosis || id:finn-b-DM_KETOACIDOSIS	|| id:prot-a-1944	Weighted median	35	-0.0222986	0.0512765	0.663657	-0.1228	0.0782033	0.977948	0.88444	1.08134
703	prot-a-1944	finn-b-DM_KETOACIDOSIS	Diabetic ketoacidosis || id:finn-b-DM_KETOACIDOSIS	|| id:prot-a-1944	Inverse variance weighted	35	0.0109614	0.0366053	0.764598	-0.060785	0.0827078	1.01102	0.941026	1.08622
704	prot-a-1944	finn-b-DM_KETOACIDOSIS	Diabetic ketoacidosis || id:finn-b-DM_KETOACIDOSIS	|| id:prot-a-1944	Simple mode	35	-0.054028	0.106778	0.616134	-0.263314	0.155258	0.947406	0.768501	1.16796
705	prot-a-1944	finn-b-DM_KETOACIDOSIS	Diabetic ketoacidosis || id:finn-b-DM_KETOACIDOSIS	|| id:prot-a-1944	Weighted mode	35	-0.0284655	0.0836034	0.735588	-0.192328	0.135397	0.971936	0.825036	1.14499
706	prot-a-1944	finn-b-E4_DM1KETO	Type 1 diabetes with ketoacidosis || id:finn-b-E4_DM1KETO	|| id:prot-a-1944	MR Egger	34	0.0266268	0.15692	0.866326	-0.280936	0.334189	1.02698	0.755077	1.39681
707	prot-a-1944	finn-b-E4_DM1KETO	Type 1 diabetes with ketoacidosis || id:finn-b-E4_DM1KETO	|| id:prot-a-1944	Weighted median	34	0.122134	0.0946539	0.19694	-0.0633878	0.307655	1.12991	0.938579	1.36023
708	prot-a-1944	finn-b-E4_DM1KETO	Type 1 diabetes with ketoacidosis || id:finn-b-E4_DM1KETO	|| id:prot-a-1944	Inverse variance weighted	34	0.109989	0.0659203	0.095214	-0.0192149	0.239193	1.11627	0.980968	1.27022
709	prot-a-1944	finn-b-E4_DM1KETO	Type 1 diabetes with ketoacidosis || id:finn-b-E4_DM1KETO	|| id:prot-a-1944	Simple mode	34	0.086851	0.15943	0.589583	-0.225633	0.399335	1.09073	0.798011	1.49083
710	prot-a-1944	finn-b-E4_DM1KETO	Type 1 diabetes with ketoacidosis || id:finn-b-E4_DM1KETO	|| id:prot-a-1944	Weighted mode	34	0.082465	0.147659	0.580285	-0.206947	0.371877	1.08596	0.813063	1.45045
711	prot-a-1944	finn-b-E4_DM2KETO	Type 2 diabetes with ketoacidosis || id:finn-b-E4_DM2KETO	|| id:prot-a-1944	MR Egger	36	0.0653676	0.285924	0.820535	-0.495043	0.625778	1.06755	0.609545	1.8697
712	prot-a-1944	finn-b-E4_DM2KETO	Type 2 diabetes with ketoacidosis || id:finn-b-E4_DM2KETO	|| id:prot-a-1944	Weighted median	36	-0.148411	0.169745	0.381946	-0.48111	0.184289	0.862077	0.618097	1.20236
713	prot-a-1944	finn-b-E4_DM2KETO	Type 2 diabetes with ketoacidosis || id:finn-b-E4_DM2KETO	|| id:prot-a-1944	Inverse variance weighted	36	-0.218685	0.11838	0.0647023	-0.45071	0.0133403	0.803575	0.637176	1.01343
714	prot-a-1944	finn-b-E4_DM2KETO	Type 2 diabetes with ketoacidosis || id:finn-b-E4_DM2KETO	|| id:prot-a-1944	Simple mode	36	-0.673263	0.329788	0.048796	-1.31965	-0.0268781	0.510041	0.267229	0.97348
715	prot-a-1944	finn-b-E4_DM2KETO	Type 2 diabetes with ketoacidosis || id:finn-b-E4_DM2KETO	|| id:prot-a-1944	Weighted mode	36	0.0282858	0.278974	0.919818	-0.518504	0.575075	1.02869	0.595411	1.77726
716	prot-a-1944	finn-b-E4_DMNASKETO	Unspecified diabetes with ketoacidosis || id:finn-b-E4_DMNASKETO	|| id:prot-a-1944	MR Egger	36	-0.515827	0.466086	0.276184	-1.42936	0.397702	0.597007	0.239463	1.4884
717	prot-a-1944	finn-b-E4_DMNASKETO	Unspecified diabetes with ketoacidosis || id:finn-b-E4_DMNASKETO	|| id:prot-a-1944	Weighted median	36	-0.117469	0.287488	0.682829	-0.680945	0.446007	0.889168	0.506139	1.56206
718	prot-a-1944	finn-b-E4_DMNASKETO	Unspecified diabetes with ketoacidosis || id:finn-b-E4_DMNASKETO	|| id:prot-a-1944	Inverse variance weighted	36	-0.216986	0.196362	0.269145	-0.601855	0.167882	0.804941	0.547795	1.1828
719	prot-a-1944	finn-b-E4_DMNASKETO	Unspecified diabetes with ketoacidosis || id:finn-b-E4_DMNASKETO	|| id:prot-a-1944	Simple mode	36	0.275955	0.566041	0.628931	-0.833486	1.3854	1.31779	0.434532	3.99641
720	prot-a-1944	finn-b-E4_DMNASKETO	Unspecified diabetes with ketoacidosis || id:finn-b-E4_DMNASKETO	|| id:prot-a-1944	Weighted mode	36	-0.565042	0.491538	0.258128	-1.52846	0.398372	0.568336	0.21687	1.4894
721	prot-a-2764	finn-b-DM_KETOACIDOSIS	Diabetic ketoacidosis || id:finn-b-DM_KETOACIDOSIS	|| id:prot-a-2764	MR Egger	39	-0.13008	0.0773501	0.10105	-0.281686	0.0215263	0.878025	0.754511	1.02176
722	prot-a-2764	finn-b-DM_KETOACIDOSIS	Diabetic ketoacidosis || id:finn-b-DM_KETOACIDOSIS	|| id:prot-a-2764	Weighted median	39	-0.0245964	0.0470792	0.601359	-0.116872	0.0676788	0.975704	0.889699	1.07002
723	prot-a-2764	finn-b-DM_KETOACIDOSIS	Diabetic ketoacidosis || id:finn-b-DM_KETOACIDOSIS	|| id:prot-a-2764	Inverse variance weighted	39	0.0190845	0.032174	0.55307	-0.0439765	0.0821456	1.01927	0.956976	1.08561
724	prot-a-2764	finn-b-DM_KETOACIDOSIS	Diabetic ketoacidosis || id:finn-b-DM_KETOACIDOSIS	|| id:prot-a-2764	Simple mode	39	-0.0333674	0.0967176	0.731998	-0.222934	0.156199	0.967183	0.800168	1.16906
725	prot-a-2764	finn-b-DM_KETOACIDOSIS	Diabetic ketoacidosis || id:finn-b-DM_KETOACIDOSIS	|| id:prot-a-2764	Weighted mode	39	-0.0440598	0.0653528	0.504275	-0.172151	0.0840316	0.956897	0.841852	1.08766
726	prot-a-2764	finn-b-E4_DM1KETO	Type 1 diabetes with ketoacidosis || id:finn-b-E4_DM1KETO	|| id:prot-a-2764	MR Egger	39	0.0222583	0.134401	0.869365	-0.241167	0.285684	1.02251	0.78571	1.33067
727	prot-a-2764	finn-b-E4_DM1KETO	Type 1 diabetes with ketoacidosis || id:finn-b-E4_DM1KETO	|| id:prot-a-2764	Weighted median	39	0.0456899	0.0814905	0.575017	-0.114031	0.205411	1.04675	0.89223	1.22803
728	prot-a-2764	finn-b-E4_DM1KETO	Type 1 diabetes with ketoacidosis || id:finn-b-E4_DM1KETO	|| id:prot-a-2764	Inverse variance weighted	39	0.052104	0.0571499	0.361922	-0.0599098	0.164118	1.05349	0.94185	1.17835
729	prot-a-2764	finn-b-E4_DM1KETO	Type 1 diabetes with ketoacidosis || id:finn-b-E4_DM1KETO	|| id:prot-a-2764	Simple mode	39	0.01111	0.154708	0.943128	-0.292118	0.314338	1.01117	0.746681	1.36935
730	prot-a-2764	finn-b-E4_DM1KETO	Type 1 diabetes with ketoacidosis || id:finn-b-E4_DM1KETO	|| id:prot-a-2764	Weighted mode	39	0.0155516	0.121228	0.8986	-0.222054	0.253158	1.01567	0.800872	1.28809
731	prot-a-2764	finn-b-E4_DM2KETO	Type 2 diabetes with ketoacidosis || id:finn-b-E4_DM2KETO	|| id:prot-a-2764	MR Egger	37	-0.0293593	0.256891	0.909663	-0.532865	0.474146	0.971067	0.586921	1.60664
732	prot-a-2764	finn-b-E4_DM2KETO	Type 2 diabetes with ketoacidosis || id:finn-b-E4_DM2KETO	|| id:prot-a-2764	Weighted median	37	0.0598595	0.15594	0.701081	-0.245784	0.365503	1.06169	0.782092	1.44124
733	prot-a-2764	finn-b-E4_DM2KETO	Type 2 diabetes with ketoacidosis || id:finn-b-E4_DM2KETO	|| id:prot-a-2764	Inverse variance weighted	37	0.0715768	0.108479	0.509368	-0.141042	0.284195	1.0742	0.868453	1.32869
734	prot-a-2764	finn-b-E4_DM2KETO	Type 2 diabetes with ketoacidosis || id:finn-b-E4_DM2KETO	|| id:prot-a-2764	Simple mode	37	-0.0898353	0.294856	0.762368	-0.667752	0.488082	0.914082	0.51286	1.62919
735	prot-a-2764	finn-b-E4_DM2KETO	Type 2 diabetes with ketoacidosis || id:finn-b-E4_DM2KETO	|| id:prot-a-2764	Weighted mode	37	0.0183905	0.226457	0.935725	-0.425466	0.462247	1.01856	0.653465	1.58764
736	prot-a-2764	finn-b-E4_DMNASKETO	Unspecified diabetes with ketoacidosis || id:finn-b-E4_DMNASKETO	|| id:prot-a-2764	MR Egger	40	-0.694791	0.411012	0.0991323	-1.50038	0.110793	0.499179	0.223046	1.11716
737	prot-a-2764	finn-b-E4_DMNASKETO	Unspecified diabetes with ketoacidosis || id:finn-b-E4_DMNASKETO	|| id:prot-a-2764	Weighted median	40	-0.356376	0.247769	0.150337	-0.842002	0.129251	0.70021	0.430847	1.13798
738	prot-a-2764	finn-b-E4_DMNASKETO	Unspecified diabetes with ketoacidosis || id:finn-b-E4_DMNASKETO	|| id:prot-a-2764	Inverse variance weighted	40	-0.283799	0.172646	0.100213	-0.622185	0.0545867	0.752918	0.53677	1.0561
739	prot-a-2764	finn-b-E4_DMNASKETO	Unspecified diabetes with ketoacidosis || id:finn-b-E4_DMNASKETO	|| id:prot-a-2764	Simple mode	40	-0.421677	0.4224	0.324293	-1.24958	0.406227	0.655946	0.286625	1.50114
740	prot-a-2764	finn-b-E4_DMNASKETO	Unspecified diabetes with ketoacidosis || id:finn-b-E4_DMNASKETO	|| id:prot-a-2764	Weighted mode	40	-0.381196	0.354881	0.289357	-1.07676	0.314372	0.683044	0.340696	1.3694
741	prot-a-2737	finn-b-DM_KETOACIDOSIS	Diabetic ketoacidosis || id:finn-b-DM_KETOACIDOSIS	|| id:prot-a-2737	MR Egger	28	0.0186755	0.0994681	0.852527	-0.176282	0.213633	1.01885	0.838382	1.23817
742	prot-a-2737	finn-b-DM_KETOACIDOSIS	Diabetic ketoacidosis || id:finn-b-DM_KETOACIDOSIS	|| id:prot-a-2737	Weighted median	28	-0.0372825	0.0575108	0.516811	-0.150004	0.0754387	0.963404	0.860705	1.07836
743	prot-a-2737	finn-b-DM_KETOACIDOSIS	Diabetic ketoacidosis || id:finn-b-DM_KETOACIDOSIS	|| id:prot-a-2737	Inverse variance weighted	28	-0.0127869	0.0402003	0.750424	-0.0915796	0.0660057	0.987294	0.912489	1.06823
744	prot-a-2737	finn-b-DM_KETOACIDOSIS	Diabetic ketoacidosis || id:finn-b-DM_KETOACIDOSIS	|| id:prot-a-2737	Simple mode	28	-0.0868807	0.103501	0.408605	-0.289743	0.115981	0.916786	0.748456	1.12297
745	prot-a-2737	finn-b-DM_KETOACIDOSIS	Diabetic ketoacidosis || id:finn-b-DM_KETOACIDOSIS	|| id:prot-a-2737	Weighted mode	28	-0.0617451	0.0910182	0.503303	-0.240141	0.116651	0.940123	0.786517	1.12373
746	prot-a-2737	finn-b-E4_DM1KETO	Type 1 diabetes with ketoacidosis || id:finn-b-E4_DM1KETO	|| id:prot-a-2737	MR Egger	28	0.0179922	0.179562	0.920954	-0.33395	0.369934	1.01816	0.71609	1.44764
747	prot-a-2737	finn-b-E4_DM1KETO	Type 1 diabetes with ketoacidosis || id:finn-b-E4_DM1KETO	|| id:prot-a-2737	Weighted median	28	0.0876212	0.10045	0.383054	-0.109262	0.284504	1.09157	0.896496	1.3291
748	prot-a-2737	finn-b-E4_DM1KETO	Type 1 diabetes with ketoacidosis || id:finn-b-E4_DM1KETO	|| id:prot-a-2737	Inverse variance weighted	28	0.0193625	0.0707828	0.784432	-0.119372	0.158097	1.01955	0.887478	1.17128
749	prot-a-2737	finn-b-E4_DM1KETO	Type 1 diabetes with ketoacidosis || id:finn-b-E4_DM1KETO	|| id:prot-a-2737	Simple mode	28	0.21836	0.181917	0.240438	-0.138197	0.574918	1.24403	0.870927	1.77698
750	prot-a-2737	finn-b-E4_DM1KETO	Type 1 diabetes with ketoacidosis || id:finn-b-E4_DM1KETO	|| id:prot-a-2737	Weighted mode	28	0.141836	0.172202	0.41735	-0.19568	0.479352	1.15239	0.822275	1.61503
751	prot-a-2737	finn-b-E4_DM2KETO	Type 2 diabetes with ketoacidosis || id:finn-b-E4_DM2KETO	|| id:prot-a-2737	MR Egger	28	0.209807	0.366604	0.572035	-0.508737	0.928352	1.23344	0.601254	2.53034
752	prot-a-2737	finn-b-E4_DM2KETO	Type 2 diabetes with ketoacidosis || id:finn-b-E4_DM2KETO	|| id:prot-a-2737	Weighted median	28	0.0568493	0.178273	0.749811	-0.292566	0.406264	1.0585	0.746346	1.5012
753	prot-a-2737	finn-b-E4_DM2KETO	Type 2 diabetes with ketoacidosis || id:finn-b-E4_DM2KETO	|| id:prot-a-2737	Inverse variance weighted	28	0.0222095	0.133131	0.867509	-0.238728	0.283147	1.02246	0.787629	1.3273
754	prot-a-2737	finn-b-E4_DM2KETO	Type 2 diabetes with ketoacidosis || id:finn-b-E4_DM2KETO	|| id:prot-a-2737	Simple mode	28	0.0693572	0.297177	0.817221	-0.51311	0.651824	1.07182	0.598631	1.91904
755	prot-a-2737	finn-b-E4_DM2KETO	Type 2 diabetes with ketoacidosis || id:finn-b-E4_DM2KETO	|| id:prot-a-2737	Weighted mode	28	0.0456996	0.265744	0.864745	-0.475159	0.566558	1.04676	0.621786	1.76219
756	prot-a-2737	finn-b-E4_DMNASKETO	Unspecified diabetes with ketoacidosis || id:finn-b-E4_DMNASKETO	|| id:prot-a-2737	MR Egger	29	-0.128608	0.540891	0.813853	-1.18875	0.931537	0.879318	0.304601	2.53841
757	prot-a-2737	finn-b-E4_DMNASKETO	Unspecified diabetes with ketoacidosis || id:finn-b-E4_DMNASKETO	|| id:prot-a-2737	Weighted median	29	0.244553	0.308071	0.4273	-0.359266	0.848372	1.27705	0.698189	2.33584
758	prot-a-2737	finn-b-E4_DMNASKETO	Unspecified diabetes with ketoacidosis || id:finn-b-E4_DMNASKETO	|| id:prot-a-2737	Inverse variance weighted	29	0.00351432	0.213246	0.986851	-0.414448	0.421477	1.00352	0.660705	1.52421
759	prot-a-2737	finn-b-E4_DMNASKETO	Unspecified diabetes with ketoacidosis || id:finn-b-E4_DMNASKETO	|| id:prot-a-2737	Simple mode	29	0.322927	0.620968	0.607125	-0.894171	1.54002	1.38116	0.408946	4.6647
760	prot-a-2737	finn-b-E4_DMNASKETO	Unspecified diabetes with ketoacidosis || id:finn-b-E4_DMNASKETO	|| id:prot-a-2737	Weighted mode	29	0.357699	0.544335	0.516462	-0.709197	1.42459	1.43004	0.492039	4.15617
761	prot-a-2024	finn-b-DM_KETOACIDOSIS	Diabetic ketoacidosis || id:finn-b-DM_KETOACIDOSIS	|| id:prot-a-2024	MR Egger	36	0.0167561	0.0842165	0.843476	-0.148308	0.18182	1.0169	0.862165	1.1994
762	prot-a-2024	finn-b-DM_KETOACIDOSIS	Diabetic ketoacidosis || id:finn-b-DM_KETOACIDOSIS	|| id:prot-a-2024	Weighted median	36	0.0120682	0.0494718	0.807277	-0.0848966	0.109033	1.01214	0.918607	1.1152
763	prot-a-2024	finn-b-DM_KETOACIDOSIS	Diabetic ketoacidosis || id:finn-b-DM_KETOACIDOSIS	|| id:prot-a-2024	Inverse variance weighted	36	0.000918528	0.0363379	0.979834	-0.0703037	0.0721407	1.00092	0.932111	1.07481
764	prot-a-2024	finn-b-DM_KETOACIDOSIS	Diabetic ketoacidosis || id:finn-b-DM_KETOACIDOSIS	|| id:prot-a-2024	Simple mode	36	-0.0509018	0.0913648	0.580987	-0.229977	0.128173	0.950372	0.794552	1.13675
765	prot-a-2024	finn-b-DM_KETOACIDOSIS	Diabetic ketoacidosis || id:finn-b-DM_KETOACIDOSIS	|| id:prot-a-2024	Weighted mode	36	0.0406051	0.0895359	0.652984	-0.134885	0.216095	1.04144	0.873816	1.24122
766	prot-a-2024	finn-b-E4_DM1KETO	Type 1 diabetes with ketoacidosis || id:finn-b-E4_DM1KETO	|| id:prot-a-2024	MR Egger	38	0.298433	0.148404	0.0518657	0.00756092	0.589304	1.34774	1.00759	1.80273
767	prot-a-2024	finn-b-E4_DM1KETO	Type 1 diabetes with ketoacidosis || id:finn-b-E4_DM1KETO	|| id:prot-a-2024	Weighted median	38	0.0633524	0.0904736	0.483783	-0.113976	0.240681	1.0654	0.89228	1.27211
768	prot-a-2024	finn-b-E4_DM1KETO	Type 1 diabetes with ketoacidosis || id:finn-b-E4_DM1KETO	|| id:prot-a-2024	Inverse variance weighted	38	0.0474361	0.0617461	0.442342	-0.0735863	0.168459	1.04858	0.929056	1.18348
769	prot-a-2024	finn-b-E4_DM1KETO	Type 1 diabetes with ketoacidosis || id:finn-b-E4_DM1KETO	|| id:prot-a-2024	Simple mode	38	-0.188228	0.178825	0.299357	-0.538724	0.162268	0.828426	0.583492	1.17618
770	prot-a-2024	finn-b-E4_DM1KETO	Type 1 diabetes with ketoacidosis || id:finn-b-E4_DM1KETO	|| id:prot-a-2024	Weighted mode	38	0.197203	0.164303	0.237676	-0.124831	0.519237	1.21799	0.882646	1.68074
771	prot-a-2024	finn-b-E4_DM2KETO	Type 2 diabetes with ketoacidosis || id:finn-b-E4_DM2KETO	|| id:prot-a-2024	MR Egger	40	-0.174676	0.270099	0.521706	-0.70407	0.354718	0.839729	0.494568	1.42578
772	prot-a-2024	finn-b-E4_DM2KETO	Type 2 diabetes with ketoacidosis || id:finn-b-E4_DM2KETO	|| id:prot-a-2024	Weighted median	40	-0.232233	0.157616	0.14064	-0.541161	0.0766938	0.792761	0.582072	1.07971
773	prot-a-2024	finn-b-E4_DM2KETO	Type 2 diabetes with ketoacidosis || id:finn-b-E4_DM2KETO	|| id:prot-a-2024	Inverse variance weighted	40	-0.179045	0.111642	0.108772	-0.397864	0.0397743	0.836068	0.671753	1.04058
774	prot-a-2024	finn-b-E4_DM2KETO	Type 2 diabetes with ketoacidosis || id:finn-b-E4_DM2KETO	|| id:prot-a-2024	Simple mode	40	-0.262826	0.316575	0.41147	-0.883313	0.357662	0.768876	0.413411	1.42998
775	prot-a-2024	finn-b-E4_DM2KETO	Type 2 diabetes with ketoacidosis || id:finn-b-E4_DM2KETO	|| id:prot-a-2024	Weighted mode	40	-0.22957	0.271459	0.402885	-0.76163	0.30249	0.794875	0.466905	1.35322
776	prot-a-2024	finn-b-E4_DMNASKETO	Unspecified diabetes with ketoacidosis || id:finn-b-E4_DMNASKETO	|| id:prot-a-2024	MR Egger	42	-0.203198	0.440625	0.647182	-1.06682	0.660427	0.816116	0.3441	1.93562
777	prot-a-2024	finn-b-E4_DMNASKETO	Unspecified diabetes with ketoacidosis || id:finn-b-E4_DMNASKETO	|| id:prot-a-2024	Weighted median	42	-0.450231	0.255152	0.077638	-0.950329	0.0498673	0.637481	0.386614	1.05113
778	prot-a-2024	finn-b-E4_DMNASKETO	Unspecified diabetes with ketoacidosis || id:finn-b-E4_DMNASKETO	|| id:prot-a-2024	Inverse variance weighted	42	-0.360063	0.182458	0.0484499	-0.717681	-0.00244505	0.697633	0.487883	0.997558
779	prot-a-2024	finn-b-E4_DMNASKETO	Unspecified diabetes with ketoacidosis || id:finn-b-E4_DMNASKETO	|| id:prot-a-2024	Simple mode	42	-0.344658	0.479101	0.475985	-1.2837	0.59438	0.708462	0.277011	1.81191
780	prot-a-2024	finn-b-E4_DMNASKETO	Unspecified diabetes with ketoacidosis || id:finn-b-E4_DMNASKETO	|| id:prot-a-2024	Weighted mode	42	-0.440948	0.483113	0.366724	-1.38785	0.505953	0.643426	0.249612	1.65856
781	prot-a-2025	finn-b-DM_KETOACIDOSIS	Diabetic ketoacidosis || id:finn-b-DM_KETOACIDOSIS	|| id:prot-a-2025	MR Egger	39	-0.0201374	0.0309011	0.518639	-0.0807036	0.0404287	0.980064	0.922467	1.04126
782	prot-a-2025	finn-b-DM_KETOACIDOSIS	Diabetic ketoacidosis || id:finn-b-DM_KETOACIDOSIS	|| id:prot-a-2025	Weighted median	39	-0.0187433	0.0261632	0.473745	-0.0700233	0.0325366	0.981431	0.932372	1.03307
783	prot-a-2025	finn-b-DM_KETOACIDOSIS	Diabetic ketoacidosis || id:finn-b-DM_KETOACIDOSIS	|| id:prot-a-2025	Inverse variance weighted	39	-0.0234148	0.0210603	0.266226	-0.0646931	0.0178635	0.976857	0.937355	1.01802
784	prot-a-2025	finn-b-DM_KETOACIDOSIS	Diabetic ketoacidosis || id:finn-b-DM_KETOACIDOSIS	|| id:prot-a-2025	Simple mode	39	-0.0287892	0.0695992	0.68146	-0.165204	0.107625	0.971621	0.847721	1.11363
785	prot-a-2025	finn-b-DM_KETOACIDOSIS	Diabetic ketoacidosis || id:finn-b-DM_KETOACIDOSIS	|| id:prot-a-2025	Weighted mode	39	-0.0199145	0.0245875	0.423015	-0.0681059	0.0282769	0.980282	0.934162	1.02868
786	prot-a-2025	finn-b-E4_DM1KETO	Type 1 diabetes with ketoacidosis || id:finn-b-E4_DM1KETO	|| id:prot-a-2025	MR Egger	40	-0.0242015	0.0540024	0.656585	-0.130046	0.0816431	0.976089	0.878055	1.08507
787	prot-a-2025	finn-b-E4_DM1KETO	Type 1 diabetes with ketoacidosis || id:finn-b-E4_DM1KETO	|| id:prot-a-2025	Weighted median	40	-0.0446374	0.0470005	0.342254	-0.136758	0.0474836	0.956344	0.872181	1.04863
788	prot-a-2025	finn-b-E4_DM1KETO	Type 1 diabetes with ketoacidosis || id:finn-b-E4_DM1KETO	|| id:prot-a-2025	Inverse variance weighted	40	-0.0253158	0.036852	0.492109	-0.0975456	0.0469141	0.975002	0.907061	1.04803
789	prot-a-2025	finn-b-E4_DM1KETO	Type 1 diabetes with ketoacidosis || id:finn-b-E4_DM1KETO	|| id:prot-a-2025	Simple mode	40	-0.0149938	0.107791	0.890086	-0.226263	0.196276	0.985118	0.797508	1.21686
790	prot-a-2025	finn-b-E4_DM1KETO	Type 1 diabetes with ketoacidosis || id:finn-b-E4_DM1KETO	|| id:prot-a-2025	Weighted mode	40	-0.0370199	0.0461068	0.42689	-0.127389	0.0533494	0.963657	0.880391	1.0548
791	prot-a-2025	finn-b-E4_DM2KETO	Type 2 diabetes with ketoacidosis || id:finn-b-E4_DM2KETO	|| id:prot-a-2025	MR Egger	36	-0.1238	0.101441	0.230704	-0.322624	0.0750241	0.883556	0.724246	1.07791
792	prot-a-2025	finn-b-E4_DM2KETO	Type 2 diabetes with ketoacidosis || id:finn-b-E4_DM2KETO	|| id:prot-a-2025	Weighted median	36	-0.0884109	0.0857968	0.30279	-0.256573	0.0797507	0.915385	0.773699	1.08302
793	prot-a-2025	finn-b-E4_DM2KETO	Type 2 diabetes with ketoacidosis || id:finn-b-E4_DM2KETO	|| id:prot-a-2025	Inverse variance weighted	36	-0.114242	0.0697115	0.101259	-0.250876	0.0223927	0.892042	0.778119	1.02265
794	prot-a-2025	finn-b-E4_DM2KETO	Type 2 diabetes with ketoacidosis || id:finn-b-E4_DM2KETO	|| id:prot-a-2025	Simple mode	36	0.02452	0.24322	0.920273	-0.452191	0.501231	1.02482	0.636233	1.65075
795	prot-a-2025	finn-b-E4_DM2KETO	Type 2 diabetes with ketoacidosis || id:finn-b-E4_DM2KETO	|| id:prot-a-2025	Weighted mode	36	-0.0880624	0.0861888	0.313916	-0.256992	0.0808677	0.915704	0.773374	1.08423
796	prot-a-2025	finn-b-E4_DMNASKETO	Unspecified diabetes with ketoacidosis || id:finn-b-E4_DMNASKETO	|| id:prot-a-2025	MR Egger	38	-0.186639	0.167396	0.272256	-0.514735	0.141456	0.829743	0.597659	1.15195
797	prot-a-2025	finn-b-E4_DMNASKETO	Unspecified diabetes with ketoacidosis || id:finn-b-E4_DMNASKETO	|| id:prot-a-2025	Weighted median	38	-0.210606	0.136495	0.122842	-0.478137	0.0569248	0.810093	0.619937	1.05858
798	prot-a-2025	finn-b-E4_DMNASKETO	Unspecified diabetes with ketoacidosis || id:finn-b-E4_DMNASKETO	|| id:prot-a-2025	Inverse variance weighted	38	-0.179916	0.114363	0.115673	-0.404069	0.0442358	0.83534	0.667598	1.04523
799	prot-a-2025	finn-b-E4_DMNASKETO	Unspecified diabetes with ketoacidosis || id:finn-b-E4_DMNASKETO	|| id:prot-a-2025	Simple mode	38	-0.59545	0.487714	0.229847	-1.55137	0.360469	0.551314	0.211958	1.434
800	prot-a-2025	finn-b-E4_DMNASKETO	Unspecified diabetes with ketoacidosis || id:finn-b-E4_DMNASKETO	|| id:prot-a-2025	Weighted mode	38	-0.196715	0.144551	0.181788	-0.480036	0.0866054	0.821425	0.618761	1.09047
801	prot-a-2653	finn-b-DM_KETOACIDOSIS	Diabetic ketoacidosis || id:finn-b-DM_KETOACIDOSIS	|| id:prot-a-2653	MR Egger	39	0.138777	0.0850818	0.111352	-0.0279829	0.305538	1.14887	0.972405	1.35735
802	prot-a-2653	finn-b-DM_KETOACIDOSIS	Diabetic ketoacidosis || id:finn-b-DM_KETOACIDOSIS	|| id:prot-a-2653	Weighted median	39	0.014672	0.0492873	0.765945	-0.081931	0.111275	1.01478	0.921336	1.1177
803	prot-a-2653	finn-b-DM_KETOACIDOSIS	Diabetic ketoacidosis || id:finn-b-DM_KETOACIDOSIS	|| id:prot-a-2653	Inverse variance weighted	39	0.0270477	0.0348481	0.437654	-0.0412545	0.0953499	1.02742	0.959585	1.10004
804	prot-a-2653	finn-b-DM_KETOACIDOSIS	Diabetic ketoacidosis || id:finn-b-DM_KETOACIDOSIS	|| id:prot-a-2653	Simple mode	39	-0.0175832	0.100452	0.861977	-0.214469	0.179303	0.98257	0.806969	1.19638
805	prot-a-2653	finn-b-DM_KETOACIDOSIS	Diabetic ketoacidosis || id:finn-b-DM_KETOACIDOSIS	|| id:prot-a-2653	Weighted mode	39	0.00282062	0.0951889	0.976516	-0.18375	0.189391	1.00282	0.832144	1.20851
806	prot-a-2653	finn-b-E4_DM1KETO	Type 1 diabetes with ketoacidosis || id:finn-b-E4_DM1KETO	|| id:prot-a-2653	MR Egger	39	0.022257	0.150096	0.882923	-0.271931	0.316445	1.02251	0.761907	1.37224
807	prot-a-2653	finn-b-E4_DM1KETO	Type 1 diabetes with ketoacidosis || id:finn-b-E4_DM1KETO	|| id:prot-a-2653	Weighted median	39	-0.0308074	0.086626	0.722113	-0.200594	0.13898	0.969662	0.818244	1.1491
808	prot-a-2653	finn-b-E4_DM1KETO	Type 1 diabetes with ketoacidosis || id:finn-b-E4_DM1KETO	|| id:prot-a-2653	Inverse variance weighted	39	0.0114558	0.0615923	0.852449	-0.109265	0.132177	1.01152	0.896493	1.14131
809	prot-a-2653	finn-b-E4_DM1KETO	Type 1 diabetes with ketoacidosis || id:finn-b-E4_DM1KETO	|| id:prot-a-2653	Simple mode	39	-0.106852	0.176474	0.548459	-0.452742	0.239038	0.898659	0.635882	1.27003
810	prot-a-2653	finn-b-E4_DM1KETO	Type 1 diabetes with ketoacidosis || id:finn-b-E4_DM1KETO	|| id:prot-a-2653	Weighted mode	39	-0.121325	0.160628	0.454715	-0.436156	0.193506	0.885746	0.646517	1.2135
811	prot-a-2653	finn-b-E4_DM2KETO	Type 2 diabetes with ketoacidosis || id:finn-b-E4_DM2KETO	|| id:prot-a-2653	MR Egger	35	0.240297	0.290128	0.413482	-0.328353	0.808947	1.27163	0.720108	2.24554
812	prot-a-2653	finn-b-E4_DM2KETO	Type 2 diabetes with ketoacidosis || id:finn-b-E4_DM2KETO	|| id:prot-a-2653	Weighted median	35	0.0852717	0.169766	0.615464	-0.24747	0.418013	1.08901	0.780774	1.51894
813	prot-a-2653	finn-b-E4_DM2KETO	Type 2 diabetes with ketoacidosis || id:finn-b-E4_DM2KETO	|| id:prot-a-2653	Inverse variance weighted	35	0.000603002	0.118034	0.995924	-0.230743	0.231949	1.0006	0.793943	1.26106
814	prot-a-2653	finn-b-E4_DM2KETO	Type 2 diabetes with ketoacidosis || id:finn-b-E4_DM2KETO	|| id:prot-a-2653	Simple mode	35	0.231589	0.355747	0.519427	-0.465675	0.928853	1.2606	0.627711	2.5316
815	prot-a-2653	finn-b-E4_DM2KETO	Type 2 diabetes with ketoacidosis || id:finn-b-E4_DM2KETO	|| id:prot-a-2653	Weighted mode	35	0.142666	0.304122	0.641987	-0.453413	0.738745	1.15334	0.635456	2.09331
816	prot-a-2653	finn-b-E4_DMNASKETO	Unspecified diabetes with ketoacidosis || id:finn-b-E4_DMNASKETO	|| id:prot-a-2653	MR Egger	39	-0.308251	0.457869	0.504986	-1.20567	0.589173	0.734731	0.29949	1.8025
817	prot-a-2653	finn-b-E4_DMNASKETO	Unspecified diabetes with ketoacidosis || id:finn-b-E4_DMNASKETO	|| id:prot-a-2653	Weighted median	39	-0.0927953	0.281371	0.741554	-0.644283	0.458693	0.91138	0.525039	1.582
818	prot-a-2653	finn-b-E4_DMNASKETO	Unspecified diabetes with ketoacidosis || id:finn-b-E4_DMNASKETO	|| id:prot-a-2653	Inverse variance weighted	39	0.0589543	0.188146	0.75402	-0.309812	0.42772	1.06073	0.733585	1.53376
819	prot-a-2653	finn-b-E4_DMNASKETO	Unspecified diabetes with ketoacidosis || id:finn-b-E4_DMNASKETO	|| id:prot-a-2653	Simple mode	39	-0.149297	0.543829	0.785164	-1.2152	0.916607	0.861313	0.29665	2.50079
820	prot-a-2653	finn-b-E4_DMNASKETO	Unspecified diabetes with ketoacidosis || id:finn-b-E4_DMNASKETO	|| id:prot-a-2653	Weighted mode	39	-0.163333	0.480706	0.735895	-1.10552	0.77885	0.849308	0.33104	2.17897
821	prot-a-2799	finn-b-DM_KETOACIDOSIS	Diabetic ketoacidosis || id:finn-b-DM_KETOACIDOSIS	|| id:prot-a-2799	MR Egger	44	0.0704324	0.0477889	0.147986	-0.0232339	0.164099	1.07297	0.977034	1.17833
822	prot-a-2799	finn-b-DM_KETOACIDOSIS	Diabetic ketoacidosis || id:finn-b-DM_KETOACIDOSIS	|| id:prot-a-2799	Weighted median	44	0.0653584	0.0415772	0.115956	-0.016133	0.14685	1.06754	0.983996	1.15818
823	prot-a-2799	finn-b-DM_KETOACIDOSIS	Diabetic ketoacidosis || id:finn-b-DM_KETOACIDOSIS	|| id:prot-a-2799	Inverse variance weighted	44	0.0509313	0.0270967	0.0601605	-0.00217814	0.104041	1.05225	0.997824	1.10965
824	prot-a-2799	finn-b-DM_KETOACIDOSIS	Diabetic ketoacidosis || id:finn-b-DM_KETOACIDOSIS	|| id:prot-a-2799	Simple mode	44	-0.0206204	0.0868835	0.813525	-0.190912	0.149671	0.979591	0.826205	1.16145
825	prot-a-2799	finn-b-DM_KETOACIDOSIS	Diabetic ketoacidosis || id:finn-b-DM_KETOACIDOSIS	|| id:prot-a-2799	Weighted mode	44	0.0528352	0.0424441	0.21994	-0.0303552	0.136026	1.05426	0.970101	1.14571
826	prot-a-2799	finn-b-E4_DM1KETO	Type 1 diabetes with ketoacidosis || id:finn-b-E4_DM1KETO	|| id:prot-a-2799	MR Egger	44	0.0339476	0.0842174	0.688923	-0.131119	0.199014	1.03453	0.877114	1.2202
827	prot-a-2799	finn-b-E4_DM1KETO	Type 1 diabetes with ketoacidosis || id:finn-b-E4_DM1KETO	|| id:prot-a-2799	Weighted median	44	0.0200809	0.0699378	0.774017	-0.116997	0.157159	1.02028	0.889588	1.17018
828	prot-a-2799	finn-b-E4_DM1KETO	Type 1 diabetes with ketoacidosis || id:finn-b-E4_DM1KETO	|| id:prot-a-2799	Inverse variance weighted	44	-0.00617592	0.0477716	0.897136	-0.0998083	0.0874565	0.993843	0.905011	1.09139
829	prot-a-2799	finn-b-E4_DM1KETO	Type 1 diabetes with ketoacidosis || id:finn-b-E4_DM1KETO	|| id:prot-a-2799	Simple mode	44	-0.032498	0.162165	0.842111	-0.350341	0.285345	0.968024	0.704448	1.33022
830	prot-a-2799	finn-b-E4_DM1KETO	Type 1 diabetes with ketoacidosis || id:finn-b-E4_DM1KETO	|| id:prot-a-2799	Weighted mode	44	0.0132045	0.0728206	0.856962	-0.129524	0.155933	1.01329	0.878514	1.16875
831	prot-a-2799	finn-b-E4_DM2KETO	Type 2 diabetes with ketoacidosis || id:finn-b-E4_DM2KETO	|| id:prot-a-2799	MR Egger	41	0.127894	0.157238	0.42094	-0.180293	0.436081	1.13643	0.835026	1.54663
832	prot-a-2799	finn-b-E4_DM2KETO	Type 2 diabetes with ketoacidosis || id:finn-b-E4_DM2KETO	|| id:prot-a-2799	Weighted median	41	-0.00749958	0.128949	0.953622	-0.26024	0.24524	0.992528	0.770867	1.27793
833	prot-a-2799	finn-b-E4_DM2KETO	Type 2 diabetes with ketoacidosis || id:finn-b-E4_DM2KETO	|| id:prot-a-2799	Inverse variance weighted	41	0.0300048	0.0898777	0.7385	-0.146155	0.206165	1.03046	0.864023	1.22896
834	prot-a-2799	finn-b-E4_DM2KETO	Type 2 diabetes with ketoacidosis || id:finn-b-E4_DM2KETO	|| id:prot-a-2799	Simple mode	41	0.0568577	0.307331	0.85416	-0.54551	0.659226	1.05851	0.579546	1.9333
835	prot-a-2799	finn-b-E4_DM2KETO	Type 2 diabetes with ketoacidosis || id:finn-b-E4_DM2KETO	|| id:prot-a-2799	Weighted mode	41	-0.00518671	0.13026	0.968436	-0.260497	0.250123	0.994827	0.770669	1.28418
836	prot-a-2799	finn-b-E4_DMNASKETO	Unspecified diabetes with ketoacidosis || id:finn-b-E4_DMNASKETO	|| id:prot-a-2799	MR Egger	46	0.316804	0.25924	0.228196	-0.191307	0.824915	1.37273	0.825879	2.28169
837	prot-a-2799	finn-b-E4_DMNASKETO	Unspecified diabetes with ketoacidosis || id:finn-b-E4_DMNASKETO	|| id:prot-a-2799	Weighted median	46	0.234678	0.219751	0.285553	-0.196034	0.66539	1.2645	0.821984	1.94525
838	prot-a-2799	finn-b-E4_DMNASKETO	Unspecified diabetes with ketoacidosis || id:finn-b-E4_DMNASKETO	|| id:prot-a-2799	Inverse variance weighted	46	0.186331	0.143898	0.19536	-0.0957085	0.46837	1.20482	0.908729	1.59739
839	prot-a-2799	finn-b-E4_DMNASKETO	Unspecified diabetes with ketoacidosis || id:finn-b-E4_DMNASKETO	|| id:prot-a-2799	Simple mode	46	0.292211	0.42851	0.498782	-0.547668	1.13209	1.33939	0.578297	3.10213
840	prot-a-2799	finn-b-E4_DMNASKETO	Unspecified diabetes with ketoacidosis || id:finn-b-E4_DMNASKETO	|| id:prot-a-2799	Weighted mode	46	0.246723	0.210848	0.248103	-0.16654	0.659985	1.27982	0.846589	1.93476
841	prot-a-3015	finn-b-DM_KETOACIDOSIS	Diabetic ketoacidosis || id:finn-b-DM_KETOACIDOSIS	|| id:prot-a-3015	MR Egger	30	0.102821	0.0977283	0.301744	-0.0887264	0.294369	1.10829	0.915096	1.34228
842	prot-a-3015	finn-b-DM_KETOACIDOSIS	Diabetic ketoacidosis || id:finn-b-DM_KETOACIDOSIS	|| id:prot-a-3015	Weighted median	30	-0.00961707	0.0554653	0.862346	-0.118329	0.099095	0.990429	0.888404	1.10417
843	prot-a-3015	finn-b-DM_KETOACIDOSIS	Diabetic ketoacidosis || id:finn-b-DM_KETOACIDOSIS	|| id:prot-a-3015	Inverse variance weighted	30	-0.00988586	0.0391427	0.800609	-0.0866056	0.0668339	0.990163	0.917039	1.06912
844	prot-a-3015	finn-b-DM_KETOACIDOSIS	Diabetic ketoacidosis || id:finn-b-DM_KETOACIDOSIS	|| id:prot-a-3015	Simple mode	30	0.0219645	0.106732	0.838392	-0.18723	0.231159	1.02221	0.829253	1.26006
845	prot-a-3015	finn-b-DM_KETOACIDOSIS	Diabetic ketoacidosis || id:finn-b-DM_KETOACIDOSIS	|| id:prot-a-3015	Weighted mode	30	-0.0128465	0.0939671	0.892202	-0.197022	0.171329	0.987236	0.821173	1.18688
846	prot-a-3015	finn-b-E4_DM1KETO	Type 1 diabetes with ketoacidosis || id:finn-b-E4_DM1KETO	|| id:prot-a-3015	MR Egger	33	0.070269	0.165239	0.673588	-0.2536	0.394138	1.0728	0.776002	1.4831
847	prot-a-3015	finn-b-E4_DM1KETO	Type 1 diabetes with ketoacidosis || id:finn-b-E4_DM1KETO	|| id:prot-a-3015	Weighted median	33	-0.0665856	0.0918287	0.468387	-0.24657	0.113399	0.935583	0.781477	1.12008
848	prot-a-3015	finn-b-E4_DM1KETO	Type 1 diabetes with ketoacidosis || id:finn-b-E4_DM1KETO	|| id:prot-a-3015	Inverse variance weighted	33	-0.0119275	0.0656491	0.85583	-0.1406	0.116745	0.988143	0.868837	1.12383
849	prot-a-3015	finn-b-E4_DM1KETO	Type 1 diabetes with ketoacidosis || id:finn-b-E4_DM1KETO	|| id:prot-a-3015	Simple mode	33	-0.108663	0.167113	0.52018	-0.436204	0.218878	0.897033	0.646486	1.24468
850	prot-a-3015	finn-b-E4_DM1KETO	Type 1 diabetes with ketoacidosis || id:finn-b-E4_DM1KETO	|| id:prot-a-3015	Weighted mode	33	-0.0784722	0.162342	0.63212	-0.396663	0.239718	0.924528	0.672561	1.27089
851	prot-a-3015	finn-b-E4_DM2KETO	Type 2 diabetes with ketoacidosis || id:finn-b-E4_DM2KETO	|| id:prot-a-3015	MR Egger	32	0.389697	0.304362	0.210225	-0.206853	0.986247	1.47653	0.813139	2.68115
852	prot-a-3015	finn-b-E4_DM2KETO	Type 2 diabetes with ketoacidosis || id:finn-b-E4_DM2KETO	|| id:prot-a-3015	Weighted median	32	0.0581927	0.164195	0.72303	-0.26363	0.380016	1.05992	0.768258	1.46231
853	prot-a-3015	finn-b-E4_DM2KETO	Type 2 diabetes with ketoacidosis || id:finn-b-E4_DM2KETO	|| id:prot-a-3015	Inverse variance weighted	32	0.101611	0.123615	0.411079	-0.140675	0.343897	1.10695	0.868772	1.41043
854	prot-a-3015	finn-b-E4_DM2KETO	Type 2 diabetes with ketoacidosis || id:finn-b-E4_DM2KETO	|| id:prot-a-3015	Simple mode	32	0.0821104	0.322419	0.80066	-0.549831	0.714052	1.08558	0.577047	2.04225
855	prot-a-3015	finn-b-E4_DM2KETO	Type 2 diabetes with ketoacidosis || id:finn-b-E4_DM2KETO	|| id:prot-a-3015	Weighted mode	32	0.0680945	0.309604	0.827359	-0.538729	0.674918	1.07047	0.583489	1.96387
856	prot-a-3015	finn-b-E4_DMNASKETO	Unspecified diabetes with ketoacidosis || id:finn-b-E4_DMNASKETO	|| id:prot-a-3015	MR Egger	31	0.449838	0.513548	0.38826	-0.556717	1.45639	1.56806	0.573088	4.29045
857	prot-a-3015	finn-b-E4_DMNASKETO	Unspecified diabetes with ketoacidosis || id:finn-b-E4_DMNASKETO	|| id:prot-a-3015	Weighted median	31	0.165735	0.266847	0.534545	-0.357286	0.688756	1.18026	0.699572	1.99124
858	prot-a-3015	finn-b-E4_DMNASKETO	Unspecified diabetes with ketoacidosis || id:finn-b-E4_DMNASKETO	|| id:prot-a-3015	Inverse variance weighted	31	0.185103	0.205856	0.368554	-0.218375	0.588581	1.20334	0.803824	1.80143
859	prot-a-3015	finn-b-E4_DMNASKETO	Unspecified diabetes with ketoacidosis || id:finn-b-E4_DMNASKETO	|| id:prot-a-3015	Simple mode	31	0.0559786	0.505326	0.912531	-0.934461	1.04642	1.05758	0.392797	2.84743
860	prot-a-3015	finn-b-E4_DMNASKETO	Unspecified diabetes with ketoacidosis || id:finn-b-E4_DMNASKETO	|| id:prot-a-3015	Weighted mode	31	0.127867	0.488957	0.795486	-0.830489	1.08622	1.1364	0.435836	2.96306
861	prot-a-1965	finn-b-DM_KETOACIDOSIS	Diabetic ketoacidosis || id:finn-b-DM_KETOACIDOSIS	|| id:prot-a-1965	MR Egger	27	0.0444546	0.12629	0.727785	-0.203073	0.291983	1.04546	0.816218	1.33908
862	prot-a-1965	finn-b-DM_KETOACIDOSIS	Diabetic ketoacidosis || id:finn-b-DM_KETOACIDOSIS	|| id:prot-a-1965	Weighted median	27	-0.0211848	0.0609422	0.728125	-0.140632	0.098262	0.979038	0.868809	1.10325
863	prot-a-1965	finn-b-DM_KETOACIDOSIS	Diabetic ketoacidosis || id:finn-b-DM_KETOACIDOSIS	|| id:prot-a-1965	Inverse variance weighted	27	-0.0522792	0.0433316	0.227628	-0.137209	0.0326508	0.949064	0.871788	1.03319
864	prot-a-1965	finn-b-DM_KETOACIDOSIS	Diabetic ketoacidosis || id:finn-b-DM_KETOACIDOSIS	|| id:prot-a-1965	Simple mode	27	-0.0434017	0.102398	0.675161	-0.244103	0.157299	0.957527	0.783407	1.17035
865	prot-a-1965	finn-b-DM_KETOACIDOSIS	Diabetic ketoacidosis || id:finn-b-DM_KETOACIDOSIS	|| id:prot-a-1965	Weighted mode	27	-0.0249973	0.0954299	0.795429	-0.21204	0.162045	0.975313	0.808932	1.17591
866	prot-a-1965	finn-b-E4_DM1KETO	Type 1 diabetes with ketoacidosis || id:finn-b-E4_DM1KETO	|| id:prot-a-1965	MR Egger	26	-0.0121099	0.212114	0.954945	-0.427853	0.403633	0.987963	0.651907	1.49725
867	prot-a-1965	finn-b-E4_DM1KETO	Type 1 diabetes with ketoacidosis || id:finn-b-E4_DM1KETO	|| id:prot-a-1965	Weighted median	26	-0.0646799	0.105474	0.539723	-0.271409	0.142049	0.937367	0.762305	1.15263
868	prot-a-1965	finn-b-E4_DM1KETO	Type 1 diabetes with ketoacidosis || id:finn-b-E4_DM1KETO	|| id:prot-a-1965	Inverse variance weighted	26	-0.105447	0.0763549	0.167276	-0.255102	0.0442086	0.899922	0.774837	1.0452
869	prot-a-1965	finn-b-E4_DM1KETO	Type 1 diabetes with ketoacidosis || id:finn-b-E4_DM1KETO	|| id:prot-a-1965	Simple mode	26	-0.014531	0.181367	0.936781	-0.370011	0.340949	0.985574	0.690727	1.40628
870	prot-a-1965	finn-b-E4_DM1KETO	Type 1 diabetes with ketoacidosis || id:finn-b-E4_DM1KETO	|| id:prot-a-1965	Weighted mode	26	-0.022936	0.170154	0.893853	-0.356439	0.310567	0.977325	0.700165	1.3642
871	prot-a-1965	finn-b-E4_DM2KETO	Type 2 diabetes with ketoacidosis || id:finn-b-E4_DM2KETO	|| id:prot-a-1965	MR Egger	27	0.105698	0.356023	0.769006	-0.592107	0.803503	1.11149	0.553161	2.23335
872	prot-a-1965	finn-b-E4_DM2KETO	Type 2 diabetes with ketoacidosis || id:finn-b-E4_DM2KETO	|| id:prot-a-1965	Weighted median	27	-0.0250135	0.19251	0.896619	-0.402333	0.352306	0.975297	0.668758	1.42234
873	prot-a-1965	finn-b-E4_DM2KETO	Type 2 diabetes with ketoacidosis || id:finn-b-E4_DM2KETO	|| id:prot-a-1965	Inverse variance weighted	27	-0.0297703	0.136377	0.8272	-0.297069	0.237529	0.970668	0.742992	1.26811
874	prot-a-1965	finn-b-E4_DM2KETO	Type 2 diabetes with ketoacidosis || id:finn-b-E4_DM2KETO	|| id:prot-a-1965	Simple mode	27	0.229859	0.356701	0.524959	-0.469275	0.928992	1.25842	0.625456	2.53196
875	prot-a-1965	finn-b-E4_DM2KETO	Type 2 diabetes with ketoacidosis || id:finn-b-E4_DM2KETO	|| id:prot-a-1965	Weighted mode	27	0.133749	0.325101	0.684146	-0.50345	0.770947	1.14311	0.604442	2.16181
876	prot-a-1965	finn-b-E4_DMNASKETO	Unspecified diabetes with ketoacidosis || id:finn-b-E4_DMNASKETO	|| id:prot-a-1965	MR Egger	28	0.238396	0.57661	0.682671	-0.891759	1.36855	1.26921	0.409934	3.92966
877	prot-a-1965	finn-b-E4_DMNASKETO	Unspecified diabetes with ketoacidosis || id:finn-b-E4_DMNASKETO	|| id:prot-a-1965	Weighted median	28	-0.169788	0.324132	0.600401	-0.805087	0.465511	0.843843	0.447049	1.59283
878	prot-a-1965	finn-b-E4_DMNASKETO	Unspecified diabetes with ketoacidosis || id:finn-b-E4_DMNASKETO	|| id:prot-a-1965	Inverse variance weighted	28	-0.280076	0.22287	0.208872	-0.716902	0.15675	0.755727	0.488263	1.1697
879	prot-a-1965	finn-b-E4_DMNASKETO	Unspecified diabetes with ketoacidosis || id:finn-b-E4_DMNASKETO	|| id:prot-a-1965	Simple mode	28	-0.854068	0.609592	0.172589	-2.04887	0.340731	0.42568	0.128881	1.40598
880	prot-a-1965	finn-b-E4_DMNASKETO	Unspecified diabetes with ketoacidosis || id:finn-b-E4_DMNASKETO	|| id:prot-a-1965	Weighted mode	28	0.210936	0.492167	0.671625	-0.753712	1.17558	1.23483	0.470617	3.24003
881	prot-a-385	finn-b-DM_KETOACIDOSIS	Diabetic ketoacidosis || id:finn-b-DM_KETOACIDOSIS	|| id:prot-a-385	MR Egger	35	0.0491655	0.0690318	0.481336	-0.0861367	0.184468	1.05039	0.917469	1.20258
882	prot-a-385	finn-b-DM_KETOACIDOSIS	Diabetic ketoacidosis || id:finn-b-DM_KETOACIDOSIS	|| id:prot-a-385	Weighted median	35	-0.0316941	0.0468413	0.498643	-0.123503	0.060115	0.968803	0.883819	1.06196
883	prot-a-385	finn-b-DM_KETOACIDOSIS	Diabetic ketoacidosis || id:finn-b-DM_KETOACIDOSIS	|| id:prot-a-385	Inverse variance weighted	35	-0.0138608	0.0330477	0.67491	-0.0786344	0.0509127	0.986235	0.924378	1.05223
884	prot-a-385	finn-b-DM_KETOACIDOSIS	Diabetic ketoacidosis || id:finn-b-DM_KETOACIDOSIS	|| id:prot-a-385	Simple mode	35	-0.0138201	0.0938188	0.88376	-0.197705	0.170065	0.986275	0.820612	1.18538
885	prot-a-385	finn-b-DM_KETOACIDOSIS	Diabetic ketoacidosis || id:finn-b-DM_KETOACIDOSIS	|| id:prot-a-385	Weighted mode	35	-0.0188143	0.0882311	0.832414	-0.191747	0.154119	0.981362	0.825515	1.16663
886	prot-a-385	finn-b-E4_DM1KETO	Type 1 diabetes with ketoacidosis || id:finn-b-E4_DM1KETO	|| id:prot-a-385	MR Egger	36	0.00107973	0.121371	0.992954	-0.236808	0.238968	1.00108	0.789143	1.26994
887	prot-a-385	finn-b-E4_DM1KETO	Type 1 diabetes with ketoacidosis || id:finn-b-E4_DM1KETO	|| id:prot-a-385	Weighted median	36	-0.0909082	0.0831897	0.274489	-0.25396	0.0721436	0.913101	0.775723	1.07481
888	prot-a-385	finn-b-E4_DM1KETO	Type 1 diabetes with ketoacidosis || id:finn-b-E4_DM1KETO	|| id:prot-a-385	Inverse variance weighted	36	-0.0685254	0.0577595	0.235467	-0.181734	0.0446832	0.93377	0.833823	1.0457
889	prot-a-385	finn-b-E4_DM1KETO	Type 1 diabetes with ketoacidosis || id:finn-b-E4_DM1KETO	|| id:prot-a-385	Simple mode	36	-0.161794	0.16482	0.333013	-0.484842	0.161253	0.850616	0.615795	1.17498
890	prot-a-385	finn-b-E4_DM1KETO	Type 1 diabetes with ketoacidosis || id:finn-b-E4_DM1KETO	|| id:prot-a-385	Weighted mode	36	-0.136153	0.149126	0.367488	-0.42844	0.156135	0.872709	0.651524	1.16898
891	prot-a-385	finn-b-E4_DM2KETO	Type 2 diabetes with ketoacidosis || id:finn-b-E4_DM2KETO	|| id:prot-a-385	MR Egger	36	-0.0686352	0.225097	0.76229	-0.509825	0.372554	0.933667	0.600601	1.45144
892	prot-a-385	finn-b-E4_DM2KETO	Type 2 diabetes with ketoacidosis || id:finn-b-E4_DM2KETO	|| id:prot-a-385	Weighted median	36	-0.00206164	0.146042	0.988737	-0.288304	0.284181	0.99794	0.749534	1.32867
893	prot-a-385	finn-b-E4_DM2KETO	Type 2 diabetes with ketoacidosis || id:finn-b-E4_DM2KETO	|| id:prot-a-385	Inverse variance weighted	36	-0.0723777	0.106799	0.497963	-0.281704	0.136949	0.930179	0.754497	1.14677
894	prot-a-385	finn-b-E4_DM2KETO	Type 2 diabetes with ketoacidosis || id:finn-b-E4_DM2KETO	|| id:prot-a-385	Simple mode	36	0.0842182	0.280032	0.765388	-0.464644	0.63308	1.08787	0.628359	1.8834
895	prot-a-385	finn-b-E4_DM2KETO	Type 2 diabetes with ketoacidosis || id:finn-b-E4_DM2KETO	|| id:prot-a-385	Weighted mode	36	0.0300768	0.247492	0.903969	-0.455008	0.515161	1.03053	0.634443	1.67391
896	prot-a-385	finn-b-E4_DMNASKETO	Unspecified diabetes with ketoacidosis || id:finn-b-E4_DMNASKETO	|| id:prot-a-385	MR Egger	33	0.638486	0.428621	0.146426	-0.20161	1.47858	1.89361	0.817413	4.38673
897	prot-a-385	finn-b-E4_DMNASKETO	Unspecified diabetes with ketoacidosis || id:finn-b-E4_DMNASKETO	|| id:prot-a-385	Weighted median	33	0.31986	0.270192	0.236483	-0.209717	0.849436	1.37693	0.810814	2.33833
898	prot-a-385	finn-b-E4_DMNASKETO	Unspecified diabetes with ketoacidosis || id:finn-b-E4_DMNASKETO	|| id:prot-a-385	Inverse variance weighted	33	0.269337	0.192032	0.160747	-0.107046	0.64572	1.3091	0.898485	1.90736
899	prot-a-385	finn-b-E4_DMNASKETO	Unspecified diabetes with ketoacidosis || id:finn-b-E4_DMNASKETO	|| id:prot-a-385	Simple mode	33	0.228879	0.540608	0.674855	-0.830713	1.28847	1.25719	0.435738	3.62724
900	prot-a-385	finn-b-E4_DMNASKETO	Unspecified diabetes with ketoacidosis || id:finn-b-E4_DMNASKETO	|| id:prot-a-385	Weighted mode	33	0.282402	0.47454	0.555958	-0.647696	1.2125	1.32631	0.52325	3.36188
901	prot-a-896	finn-b-DM_KETOACIDOSIS	Diabetic ketoacidosis || id:finn-b-DM_KETOACIDOSIS	|| id:prot-a-896	MR Egger	51	0.00327597	0.0549863	0.952734	-0.104497	0.111049	1.00328	0.900777	1.11745
902	prot-a-896	finn-b-DM_KETOACIDOSIS	Diabetic ketoacidosis || id:finn-b-DM_KETOACIDOSIS	|| id:prot-a-896	Weighted median	51	0.0140981	0.0414216	0.733588	-0.0670881	0.0952844	1.0142	0.935113	1.09997
903	prot-a-896	finn-b-DM_KETOACIDOSIS	Diabetic ketoacidosis || id:finn-b-DM_KETOACIDOSIS	|| id:prot-a-896	Inverse variance weighted	51	-0.00142914	0.0269836	0.957761	-0.054317	0.0514588	0.998572	0.947132	1.05281
904	prot-a-896	finn-b-DM_KETOACIDOSIS	Diabetic ketoacidosis || id:finn-b-DM_KETOACIDOSIS	|| id:prot-a-896	Simple mode	51	-0.0454564	0.0819581	0.58162	-0.206094	0.115181	0.955561	0.813756	1.12208
905	prot-a-896	finn-b-DM_KETOACIDOSIS	Diabetic ketoacidosis || id:finn-b-DM_KETOACIDOSIS	|| id:prot-a-896	Weighted mode	51	0.00172001	0.0632343	0.978408	-0.122219	0.125659	1.00172	0.884954	1.1339
906	prot-a-896	finn-b-E4_DM1KETO	Type 1 diabetes with ketoacidosis || id:finn-b-E4_DM1KETO	|| id:prot-a-896	MR Egger	49	-0.00120286	0.0955018	0.990004	-0.188386	0.185981	0.998798	0.828295	1.2044
907	prot-a-896	finn-b-E4_DM1KETO	Type 1 diabetes with ketoacidosis || id:finn-b-E4_DM1KETO	|| id:prot-a-896	Weighted median	49	0.0458739	0.0724642	0.526697	-0.0961559	0.187904	1.04694	0.908322	1.20672
908	prot-a-896	finn-b-E4_DM1KETO	Type 1 diabetes with ketoacidosis || id:finn-b-E4_DM1KETO	|| id:prot-a-896	Inverse variance weighted	49	0.0474356	0.0478104	0.32112	-0.0462728	0.141144	1.04858	0.954781	1.15159
909	prot-a-896	finn-b-E4_DM1KETO	Type 1 diabetes with ketoacidosis || id:finn-b-E4_DM1KETO	|| id:prot-a-896	Simple mode	49	0.0286053	0.138048	0.836721	-0.241969	0.299179	1.02902	0.785081	1.34875
910	prot-a-896	finn-b-E4_DM1KETO	Type 1 diabetes with ketoacidosis || id:finn-b-E4_DM1KETO	|| id:prot-a-896	Weighted mode	49	0.0286053	0.111816	0.79918	-0.190554	0.247765	1.02902	0.826501	1.28116
911	prot-a-896	finn-b-E4_DM2KETO	Type 2 diabetes with ketoacidosis || id:finn-b-E4_DM2KETO	|| id:prot-a-896	MR Egger	46	-0.234192	0.190315	0.225029	-0.60721	0.138825	0.79121	0.544869	1.14892
912	prot-a-896	finn-b-E4_DM2KETO	Type 2 diabetes with ketoacidosis || id:finn-b-E4_DM2KETO	|| id:prot-a-896	Weighted median	46	-0.0495405	0.13583	0.715318	-0.315768	0.216687	0.951667	0.729229	1.24196
913	prot-a-896	finn-b-E4_DM2KETO	Type 2 diabetes with ketoacidosis || id:finn-b-E4_DM2KETO	|| id:prot-a-896	Inverse variance weighted	46	-0.108483	0.0921339	0.239017	-0.289065	0.0720997	0.897194	0.748963	1.07476
914	prot-a-896	finn-b-E4_DM2KETO	Type 2 diabetes with ketoacidosis || id:finn-b-E4_DM2KETO	|| id:prot-a-896	Simple mode	46	0.134804	0.278992	0.63131	-0.412021	0.681628	1.14431	0.66231	1.97709
915	prot-a-896	finn-b-E4_DM2KETO	Type 2 diabetes with ketoacidosis || id:finn-b-E4_DM2KETO	|| id:prot-a-896	Weighted mode	46	-0.0238776	0.228656	0.917295	-0.472043	0.424288	0.976405	0.623727	1.5285
916	prot-a-896	finn-b-E4_DMNASKETO	Unspecified diabetes with ketoacidosis || id:finn-b-E4_DMNASKETO	|| id:prot-a-896	MR Egger	49	0.64066	0.287719	0.0307974	0.0767317	1.20459	1.89773	1.07975	3.33539
917	prot-a-896	finn-b-E4_DMNASKETO	Unspecified diabetes with ketoacidosis || id:finn-b-E4_DMNASKETO	|| id:prot-a-896	Weighted median	49	0.0529227	0.225259	0.814254	-0.388585	0.494431	1.05435	0.678015	1.63956
918	prot-a-896	finn-b-E4_DMNASKETO	Unspecified diabetes with ketoacidosis || id:finn-b-E4_DMNASKETO	|| id:prot-a-896	Inverse variance weighted	49	0.201255	0.143831	0.161738	-0.0806529	0.483163	1.22294	0.922514	1.62119
919	prot-a-896	finn-b-E4_DMNASKETO	Unspecified diabetes with ketoacidosis || id:finn-b-E4_DMNASKETO	|| id:prot-a-896	Simple mode	49	-0.174831	0.441127	0.693619	-1.03944	0.689778	0.839599	0.353653	1.99327
920	prot-a-896	finn-b-E4_DMNASKETO	Unspecified diabetes with ketoacidosis || id:finn-b-E4_DMNASKETO	|| id:prot-a-896	Weighted mode	49	0.0128198	0.383661	0.973483	-0.739155	0.764795	1.0129	0.477517	2.14855
921	prot-a-2454	finn-b-DM_KETOACIDOSIS	Diabetic ketoacidosis || id:finn-b-DM_KETOACIDOSIS	|| id:prot-a-2454	MR Egger	42	-0.0301924	0.0915645	0.743317	-0.209659	0.149274	0.970259	0.810861	1.16099
922	prot-a-2454	finn-b-DM_KETOACIDOSIS	Diabetic ketoacidosis || id:finn-b-DM_KETOACIDOSIS	|| id:prot-a-2454	Weighted median	42	0.0318978	0.0448059	0.476521	-0.0559219	0.119717	1.03241	0.945613	1.12718
923	prot-a-2454	finn-b-DM_KETOACIDOSIS	Diabetic ketoacidosis || id:finn-b-DM_KETOACIDOSIS	|| id:prot-a-2454	Inverse variance weighted	42	0.0299866	0.0323599	0.354103	-0.0334388	0.0934119	1.03044	0.967114	1.09791
924	prot-a-2454	finn-b-DM_KETOACIDOSIS	Diabetic ketoacidosis || id:finn-b-DM_KETOACIDOSIS	|| id:prot-a-2454	Simple mode	42	0.057452	0.106257	0.591647	-0.150811	0.265715	1.05913	0.86001	1.30436
925	prot-a-2454	finn-b-DM_KETOACIDOSIS	Diabetic ketoacidosis || id:finn-b-DM_KETOACIDOSIS	|| id:prot-a-2454	Weighted mode	42	0.057452	0.100711	0.571478	-0.139942	0.254846	1.05913	0.869408	1.29026
926	prot-a-2454	finn-b-E4_DM1KETO	Type 1 diabetes with ketoacidosis || id:finn-b-E4_DM1KETO	|| id:prot-a-2454	MR Egger	41	0.0164514	0.166109	0.921614	-0.309122	0.342025	1.01659	0.734091	1.4078
927	prot-a-2454	finn-b-E4_DM1KETO	Type 1 diabetes with ketoacidosis || id:finn-b-E4_DM1KETO	|| id:prot-a-2454	Weighted median	41	0.0875586	0.0812981	0.281477	-0.0717857	0.246903	1.09151	0.93073	1.28005
928	prot-a-2454	finn-b-E4_DM1KETO	Type 1 diabetes with ketoacidosis || id:finn-b-E4_DM1KETO	|| id:prot-a-2454	Inverse variance weighted	41	0.0828373	0.0579863	0.153129	-0.0308158	0.19649	1.08637	0.969654	1.21712
929	prot-a-2454	finn-b-E4_DM1KETO	Type 1 diabetes with ketoacidosis || id:finn-b-E4_DM1KETO	|| id:prot-a-2454	Simple mode	41	0.0849698	0.157019	0.591411	-0.222788	0.392728	1.08868	0.800284	1.48102
930	prot-a-2454	finn-b-E4_DM1KETO	Type 1 diabetes with ketoacidosis || id:finn-b-E4_DM1KETO	|| id:prot-a-2454	Weighted mode	41	0.10124	0.157919	0.525123	-0.208282	0.410762	1.10654	0.811978	1.50797
931	prot-a-2454	finn-b-E4_DM2KETO	Type 2 diabetes with ketoacidosis || id:finn-b-E4_DM2KETO	|| id:prot-a-2454	MR Egger	42	0.317031	0.310023	0.312639	-0.290613	0.924675	1.37305	0.747805	2.52105
932	prot-a-2454	finn-b-E4_DM2KETO	Type 2 diabetes with ketoacidosis || id:finn-b-E4_DM2KETO	|| id:prot-a-2454	Weighted median	42	0.0160468	0.144978	0.911866	-0.26811	0.300204	1.01618	0.764824	1.35013
933	prot-a-2454	finn-b-E4_DM2KETO	Type 2 diabetes with ketoacidosis || id:finn-b-E4_DM2KETO	|| id:prot-a-2454	Inverse variance weighted	42	0.0113296	0.105501	0.914481	-0.195452	0.218111	1.01139	0.822463	1.24373
934	prot-a-2454	finn-b-E4_DM2KETO	Type 2 diabetes with ketoacidosis || id:finn-b-E4_DM2KETO	|| id:prot-a-2454	Simple mode	42	-0.0146525	0.295739	0.960725	-0.5943	0.564995	0.985454	0.551949	1.75944
935	prot-a-2454	finn-b-E4_DM2KETO	Type 2 diabetes with ketoacidosis || id:finn-b-E4_DM2KETO	|| id:prot-a-2454	Weighted mode	42	-0.000375639	0.274745	0.998916	-0.538877	0.538125	0.999624	0.583403	1.71279
936	prot-a-2454	finn-b-E4_DMNASKETO	Unspecified diabetes with ketoacidosis || id:finn-b-E4_DMNASKETO	|| id:prot-a-2454	MR Egger	43	-0.0779864	0.494597	0.875486	-1.0474	0.891424	0.924977	0.35085	2.4386
937	prot-a-2454	finn-b-E4_DMNASKETO	Unspecified diabetes with ketoacidosis || id:finn-b-E4_DMNASKETO	|| id:prot-a-2454	Weighted median	43	0.0195806	0.251338	0.937903	-0.473042	0.512203	1.01977	0.623104	1.66896
938	prot-a-2454	finn-b-E4_DMNASKETO	Unspecified diabetes with ketoacidosis || id:finn-b-E4_DMNASKETO	|| id:prot-a-2454	Inverse variance weighted	43	-0.052491	0.17445	0.763495	-0.394413	0.289431	0.948863	0.674076	1.33567
939	prot-a-2454	finn-b-E4_DMNASKETO	Unspecified diabetes with ketoacidosis || id:finn-b-E4_DMNASKETO	|| id:prot-a-2454	Simple mode	43	0.432433	0.592087	0.469228	-0.728058	1.59292	1.541	0.482846	4.91811
940	prot-a-2454	finn-b-E4_DMNASKETO	Unspecified diabetes with ketoacidosis || id:finn-b-E4_DMNASKETO	|| id:prot-a-2454	Weighted mode	43	0.372736	0.531501	0.486991	-0.669007	1.41448	1.4517	0.512217	4.11434
941	prot-a-2026	finn-b-DM_KETOACIDOSIS	Diabetic ketoacidosis || id:finn-b-DM_KETOACIDOSIS	|| id:prot-a-2026	MR Egger	29	-0.0142844	0.0900525	0.875146	-0.190787	0.162218	0.985817	0.826308	1.17612
942	prot-a-2026	finn-b-DM_KETOACIDOSIS	Diabetic ketoacidosis || id:finn-b-DM_KETOACIDOSIS	|| id:prot-a-2026	Weighted median	29	0.0517691	0.054233	0.339796	-0.0545275	0.158066	1.05313	0.946932	1.17124
943	prot-a-2026	finn-b-DM_KETOACIDOSIS	Diabetic ketoacidosis || id:finn-b-DM_KETOACIDOSIS	|| id:prot-a-2026	Inverse variance weighted	29	0.0437133	0.0391262	0.263892	-0.032974	0.120401	1.04468	0.967564	1.12795
944	prot-a-2026	finn-b-DM_KETOACIDOSIS	Diabetic ketoacidosis || id:finn-b-DM_KETOACIDOSIS	|| id:prot-a-2026	Simple mode	29	0.0646992	0.0980577	0.514769	-0.127494	0.256892	1.06684	0.880299	1.29291
945	prot-a-2026	finn-b-DM_KETOACIDOSIS	Diabetic ketoacidosis || id:finn-b-DM_KETOACIDOSIS	|| id:prot-a-2026	Weighted mode	29	0.0669705	0.0855016	0.440046	-0.100613	0.234554	1.06926	0.904283	1.26434
946	prot-a-2026	finn-b-E4_DM1KETO	Type 1 diabetes with ketoacidosis || id:finn-b-E4_DM1KETO	|| id:prot-a-2026	MR Egger	29	-0.183153	0.159953	0.262241	-0.496661	0.130355	0.832641	0.608559	1.13923
947	prot-a-2026	finn-b-E4_DM1KETO	Type 1 diabetes with ketoacidosis || id:finn-b-E4_DM1KETO	|| id:prot-a-2026	Weighted median	29	-0.128743	0.0970813	0.184796	-0.319022	0.0615369	0.8792	0.72686	1.06347
948	prot-a-2026	finn-b-E4_DM1KETO	Type 1 diabetes with ketoacidosis || id:finn-b-E4_DM1KETO	|| id:prot-a-2026	Inverse variance weighted	29	-0.107308	0.0679945	0.114525	-0.240577	0.0259617	0.898249	0.786174	1.0263
949	prot-a-2026	finn-b-E4_DM1KETO	Type 1 diabetes with ketoacidosis || id:finn-b-E4_DM1KETO	|| id:prot-a-2026	Simple mode	29	-0.170099	0.199912	0.402059	-0.561926	0.221728	0.843581	0.57011	1.24823
950	prot-a-2026	finn-b-E4_DM1KETO	Type 1 diabetes with ketoacidosis || id:finn-b-E4_DM1KETO	|| id:prot-a-2026	Weighted mode	29	0.0309785	0.185478	0.868555	-0.332559	0.394516	1.03146	0.717086	1.48367
951	prot-a-2026	finn-b-E4_DM2KETO	Type 2 diabetes with ketoacidosis || id:finn-b-E4_DM2KETO	|| id:prot-a-2026	MR Egger	31	-0.0837099	0.288649	0.773875	-0.649461	0.482041	0.919698	0.522327	1.61938
952	prot-a-2026	finn-b-E4_DM2KETO	Type 2 diabetes with ketoacidosis || id:finn-b-E4_DM2KETO	|| id:prot-a-2026	Weighted median	31	0.189082	0.177174	0.285877	-0.158179	0.536342	1.20814	0.853697	1.70974
953	prot-a-2026	finn-b-E4_DM2KETO	Type 2 diabetes with ketoacidosis || id:finn-b-E4_DM2KETO	|| id:prot-a-2026	Inverse variance weighted	31	0.0932315	0.122791	0.44769	-0.147438	0.333901	1.09772	0.862916	1.39641
954	prot-a-2026	finn-b-E4_DM2KETO	Type 2 diabetes with ketoacidosis || id:finn-b-E4_DM2KETO	|| id:prot-a-2026	Simple mode	31	0.150064	0.321253	0.643788	-0.479592	0.779721	1.16191	0.619036	2.18086
955	prot-a-2026	finn-b-E4_DM2KETO	Type 2 diabetes with ketoacidosis || id:finn-b-E4_DM2KETO	|| id:prot-a-2026	Weighted mode	31	0.150064	0.299868	0.62042	-0.437677	0.737806	1.16191	0.645534	2.09134
956	prot-a-2026	finn-b-E4_DMNASKETO	Unspecified diabetes with ketoacidosis || id:finn-b-E4_DMNASKETO	|| id:prot-a-2026	MR Egger	29	-0.407085	0.56282	0.475718	-1.51021	0.696042	0.665587	0.220863	2.0058
957	prot-a-2026	finn-b-E4_DMNASKETO	Unspecified diabetes with ketoacidosis || id:finn-b-E4_DMNASKETO	|| id:prot-a-2026	Weighted median	29	-0.0171586	0.293019	0.953304	-0.591476	0.557159	0.982988	0.55351	1.74571
958	prot-a-2026	finn-b-E4_DMNASKETO	Unspecified diabetes with ketoacidosis || id:finn-b-E4_DMNASKETO	|| id:prot-a-2026	Inverse variance weighted	29	0.116947	0.217196	0.590274	-0.308757	0.54265	1.12406	0.734359	1.72056
959	prot-a-2026	finn-b-E4_DMNASKETO	Unspecified diabetes with ketoacidosis || id:finn-b-E4_DMNASKETO	|| id:prot-a-2026	Simple mode	29	-0.175228	0.582562	0.765797	-1.31705	0.966593	0.839265	0.267924	2.62897
960	prot-a-2026	finn-b-E4_DMNASKETO	Unspecified diabetes with ketoacidosis || id:finn-b-E4_DMNASKETO	|| id:prot-a-2026	Weighted mode	29	-0.0595308	0.497607	0.905627	-1.03484	0.91578	0.942207	0.355283	2.49872
961	prot-a-1572	finn-b-DM_KETOACIDOSIS	Diabetic ketoacidosis || id:finn-b-DM_KETOACIDOSIS	|| id:prot-a-1572	MR Egger	31	0.12098	0.0918047	0.197887	-0.0589571	0.300917	1.1286	0.942747	1.3511
962	prot-a-1572	finn-b-DM_KETOACIDOSIS	Diabetic ketoacidosis || id:finn-b-DM_KETOACIDOSIS	|| id:prot-a-1572	Weighted median	31	0.00730124	0.0565139	0.897204	-0.103466	0.118068	1.00733	0.901707	1.12532
963	prot-a-1572	finn-b-DM_KETOACIDOSIS	Diabetic ketoacidosis || id:finn-b-DM_KETOACIDOSIS	|| id:prot-a-1572	Inverse variance weighted	31	0.00780318	0.0389564	0.841241	-0.0685513	0.0841576	1.00783	0.933746	1.0878
964	prot-a-1572	finn-b-DM_KETOACIDOSIS	Diabetic ketoacidosis || id:finn-b-DM_KETOACIDOSIS	|| id:prot-a-1572	Simple mode	31	-0.08214	0.11777	0.490885	-0.312969	0.148689	0.921143	0.731272	1.16031
965	prot-a-1572	finn-b-DM_KETOACIDOSIS	Diabetic ketoacidosis || id:finn-b-DM_KETOACIDOSIS	|| id:prot-a-1572	Weighted mode	31	-0.0638131	0.0948604	0.506283	-0.249739	0.122113	0.93818	0.779004	1.12988
966	prot-a-1572	finn-b-E4_DM1KETO	Type 1 diabetes with ketoacidosis || id:finn-b-E4_DM1KETO	|| id:prot-a-1572	MR Egger	33	-0.00561622	0.159878	0.972203	-0.318977	0.307745	0.9944	0.726892	1.36035
967	prot-a-1572	finn-b-E4_DM1KETO	Type 1 diabetes with ketoacidosis || id:finn-b-E4_DM1KETO	|| id:prot-a-1572	Weighted median	33	0.00119845	0.0904572	0.989429	-0.176098	0.178495	1.0012	0.838536	1.19542
968	prot-a-1572	finn-b-E4_DM1KETO	Type 1 diabetes with ketoacidosis || id:finn-b-E4_DM1KETO	|| id:prot-a-1572	Inverse variance weighted	33	-0.0421369	0.0665213	0.52645	-0.172519	0.0882448	0.958739	0.841543	1.09226
969	prot-a-1572	finn-b-E4_DM1KETO	Type 1 diabetes with ketoacidosis || id:finn-b-E4_DM1KETO	|| id:prot-a-1572	Simple mode	33	0.0233657	0.166483	0.889265	-0.302942	0.349673	1.02364	0.738642	1.4186
970	prot-a-1572	finn-b-E4_DM1KETO	Type 1 diabetes with ketoacidosis || id:finn-b-E4_DM1KETO	|| id:prot-a-1572	Weighted mode	33	0.00953163	0.165511	0.954434	-0.31487	0.333933	1.00958	0.729884	1.39645
971	prot-a-1572	finn-b-E4_DM2KETO	Type 2 diabetes with ketoacidosis || id:finn-b-E4_DM2KETO	|| id:prot-a-1572	MR Egger	33	0.359485	0.294458	0.231353	-0.217653	0.936622	1.43259	0.804405	2.55135
972	prot-a-1572	finn-b-E4_DM2KETO	Type 2 diabetes with ketoacidosis || id:finn-b-E4_DM2KETO	|| id:prot-a-1572	Weighted median	33	-0.0051744	0.17513	0.976429	-0.348429	0.33808	0.994839	0.705796	1.40225
973	prot-a-1572	finn-b-E4_DM2KETO	Type 2 diabetes with ketoacidosis || id:finn-b-E4_DM2KETO	|| id:prot-a-1572	Inverse variance weighted	33	-0.0950786	0.123803	0.442495	-0.337732	0.147574	0.909301	0.713387	1.15902
974	prot-a-1572	finn-b-E4_DM2KETO	Type 2 diabetes with ketoacidosis || id:finn-b-E4_DM2KETO	|| id:prot-a-1572	Simple mode	33	-0.12557	0.359759	0.729347	-0.830698	0.579558	0.881994	0.435745	1.78525
975	prot-a-1572	finn-b-E4_DM2KETO	Type 2 diabetes with ketoacidosis || id:finn-b-E4_DM2KETO	|| id:prot-a-1572	Weighted mode	33	0.242074	0.341783	0.483906	-0.427821	0.911969	1.27389	0.651928	2.48922
976	prot-a-1572	finn-b-E4_DMNASKETO	Unspecified diabetes with ketoacidosis || id:finn-b-E4_DMNASKETO	|| id:prot-a-1572	MR Egger	31	0.515022	0.493019	0.304824	-0.451294	1.48134	1.67368	0.636803	4.39883
977	prot-a-1572	finn-b-E4_DMNASKETO	Unspecified diabetes with ketoacidosis || id:finn-b-E4_DMNASKETO	|| id:prot-a-1572	Weighted median	31	-0.234313	0.310562	0.45056	-0.843016	0.374389	0.791114	0.430411	1.4541
978	prot-a-1572	finn-b-E4_DMNASKETO	Unspecified diabetes with ketoacidosis || id:finn-b-E4_DMNASKETO	|| id:prot-a-1572	Inverse variance weighted	31	-0.20657	0.207361	0.319162	-0.612998	0.199859	0.813369	0.541724	1.22123
979	prot-a-1572	finn-b-E4_DMNASKETO	Unspecified diabetes with ketoacidosis || id:finn-b-E4_DMNASKETO	|| id:prot-a-1572	Simple mode	31	-0.511164	0.585868	0.389871	-1.65947	0.637138	0.599797	0.19024	1.89106
980	prot-a-1572	finn-b-E4_DMNASKETO	Unspecified diabetes with ketoacidosis || id:finn-b-E4_DMNASKETO	|| id:prot-a-1572	Weighted mode	31	0.253476	0.446412	0.57439	-0.62149	1.12844	1.2885	0.537143	3.09084
981	prot-a-847	finn-b-DM_KETOACIDOSIS	Diabetic ketoacidosis || id:finn-b-DM_KETOACIDOSIS	|| id:prot-a-847	MR Egger	40	-0.0318783	0.0730772	0.665141	-0.17511	0.111353	0.968624	0.839365	1.11779
982	prot-a-847	finn-b-DM_KETOACIDOSIS	Diabetic ketoacidosis || id:finn-b-DM_KETOACIDOSIS	|| id:prot-a-847	Weighted median	40	-0.0402523	0.0479675	0.401381	-0.134269	0.053764	0.960547	0.874355	1.05524
983	prot-a-847	finn-b-DM_KETOACIDOSIS	Diabetic ketoacidosis || id:finn-b-DM_KETOACIDOSIS	|| id:prot-a-847	Inverse variance weighted	40	-0.0500294	0.0321102	0.11922	-0.112965	0.0129066	0.951201	0.893182	1.01299
984	prot-a-847	finn-b-DM_KETOACIDOSIS	Diabetic ketoacidosis || id:finn-b-DM_KETOACIDOSIS	|| id:prot-a-847	Simple mode	40	-0.0602194	0.0853932	0.484876	-0.22759	0.107151	0.941558	0.796451	1.1131
985	prot-a-847	finn-b-DM_KETOACIDOSIS	Diabetic ketoacidosis || id:finn-b-DM_KETOACIDOSIS	|| id:prot-a-847	Weighted mode	40	-0.037132	0.0760865	0.628266	-0.186261	0.111998	0.963549	0.830057	1.11851
986	prot-a-847	finn-b-E4_DM1KETO	Type 1 diabetes with ketoacidosis || id:finn-b-E4_DM1KETO	|| id:prot-a-847	MR Egger	41	-0.0339168	0.127217	0.791177	-0.283261	0.215428	0.966652	0.753323	1.24039
987	prot-a-847	finn-b-E4_DM1KETO	Type 1 diabetes with ketoacidosis || id:finn-b-E4_DM1KETO	|| id:prot-a-847	Weighted median	41	-0.0225115	0.0801413	0.778789	-0.179589	0.134565	0.97774	0.835614	1.14404
988	prot-a-847	finn-b-E4_DM1KETO	Type 1 diabetes with ketoacidosis || id:finn-b-E4_DM1KETO	|| id:prot-a-847	Inverse variance weighted	41	0.0537885	0.056189	0.338427	-0.056342	0.163919	1.05526	0.945216	1.17812
989	prot-a-847	finn-b-E4_DM1KETO	Type 1 diabetes with ketoacidosis || id:finn-b-E4_DM1KETO	|| id:prot-a-847	Simple mode	41	-0.0642331	0.151061	0.672959	-0.360312	0.231846	0.937786	0.697459	1.26093
990	prot-a-847	finn-b-E4_DM1KETO	Type 1 diabetes with ketoacidosis || id:finn-b-E4_DM1KETO	|| id:prot-a-847	Weighted mode	41	-0.068598	0.136205	0.617279	-0.33556	0.198364	0.933702	0.714938	1.21941
991	prot-a-847	finn-b-E4_DM2KETO	Type 2 diabetes with ketoacidosis || id:finn-b-E4_DM2KETO	|| id:prot-a-847	MR Egger	37	-0.142272	0.253775	0.578626	-0.639672	0.355127	0.867385	0.527465	1.42636
992	prot-a-847	finn-b-E4_DM2KETO	Type 2 diabetes with ketoacidosis || id:finn-b-E4_DM2KETO	|| id:prot-a-847	Weighted median	37	-0.153618	0.161537	0.341616	-0.47023	0.162994	0.8576	0.624859	1.17703
993	prot-a-847	finn-b-E4_DM2KETO	Type 2 diabetes with ketoacidosis || id:finn-b-E4_DM2KETO	|| id:prot-a-847	Inverse variance weighted	37	-0.245236	0.110874	0.0269784	-0.462549	-0.0279216	0.78252	0.629676	0.972465
994	prot-a-847	finn-b-E4_DM2KETO	Type 2 diabetes with ketoacidosis || id:finn-b-E4_DM2KETO	|| id:prot-a-847	Simple mode	37	-0.115272	0.32741	0.726837	-0.756996	0.526452	0.891124	0.469074	1.69291
995	prot-a-847	finn-b-E4_DM2KETO	Type 2 diabetes with ketoacidosis || id:finn-b-E4_DM2KETO	|| id:prot-a-847	Weighted mode	37	-0.0904477	0.261027	0.730979	-0.602061	0.421166	0.913522	0.547682	1.52374
996	prot-a-847	finn-b-E4_DMNASKETO	Unspecified diabetes with ketoacidosis || id:finn-b-E4_DMNASKETO	|| id:prot-a-847	MR Egger	39	0.198796	0.398838	0.621125	-0.582926	0.980518	1.21993	0.558263	2.66584
997	prot-a-847	finn-b-E4_DMNASKETO	Unspecified diabetes with ketoacidosis || id:finn-b-E4_DMNASKETO	|| id:prot-a-847	Weighted median	39	-0.246207	0.252217	0.328978	-0.740552	0.248137	0.78176	0.476851	1.28164
998	prot-a-847	finn-b-E4_DMNASKETO	Unspecified diabetes with ketoacidosis || id:finn-b-E4_DMNASKETO	|| id:prot-a-847	Inverse variance weighted	39	-0.189801	0.177482	0.284885	-0.537667	0.158064	0.827123	0.58411	1.17124
999	prot-a-847	finn-b-E4_DMNASKETO	Unspecified diabetes with ketoacidosis || id:finn-b-E4_DMNASKETO	|| id:prot-a-847	Simple mode	39	-0.409924	0.490444	0.408479	-1.37119	0.551345	0.663701	0.253804	1.73559
1000	prot-a-847	finn-b-E4_DMNASKETO	Unspecified diabetes with ketoacidosis || id:finn-b-E4_DMNASKETO	|| id:prot-a-847	Weighted mode	39	-0.28239	0.415406	0.500756	-1.09659	0.531806	0.753979	0.334009	1.702
1001	prot-a-300	finn-b-DM_KETOACIDOSIS	Diabetic ketoacidosis || id:finn-b-DM_KETOACIDOSIS	|| id:prot-a-300	MR Egger	44	0.0667689	0.0533339	0.217532	-0.0377655	0.171303	1.06905	0.962939	1.18685
1002	prot-a-300	finn-b-DM_KETOACIDOSIS	Diabetic ketoacidosis || id:finn-b-DM_KETOACIDOSIS	|| id:prot-a-300	Weighted median	44	-0.00557357	0.0446508	0.900662	-0.0930892	0.0819421	0.994442	0.911112	1.08539
1003	prot-a-300	finn-b-DM_KETOACIDOSIS	Diabetic ketoacidosis || id:finn-b-DM_KETOACIDOSIS	|| id:prot-a-300	Inverse variance weighted	44	-0.00314971	0.0281981	0.911062	-0.0584179	0.0521185	0.996855	0.943256	1.0535
1004	prot-a-300	finn-b-DM_KETOACIDOSIS	Diabetic ketoacidosis || id:finn-b-DM_KETOACIDOSIS	|| id:prot-a-300	Simple mode	44	-0.0930119	0.0745295	0.218789	-0.23909	0.0530659	0.911183	0.787344	1.0545
1005	prot-a-300	finn-b-DM_KETOACIDOSIS	Diabetic ketoacidosis || id:finn-b-DM_KETOACIDOSIS	|| id:prot-a-300	Weighted mode	44	0.0016848	0.0464435	0.97123	-0.0893444	0.092714	1.00169	0.914531	1.09715
1006	prot-a-300	finn-b-E4_DM1KETO	Type 1 diabetes with ketoacidosis || id:finn-b-E4_DM1KETO	|| id:prot-a-300	MR Egger	46	0.0982058	0.0934935	0.299268	-0.0850415	0.281453	1.10319	0.918474	1.32505
1007	prot-a-300	finn-b-E4_DM1KETO	Type 1 diabetes with ketoacidosis || id:finn-b-E4_DM1KETO	|| id:prot-a-300	Weighted median	46	0.00866216	0.0748849	0.907912	-0.138112	0.155437	1.0087	0.871001	1.16817
1008	prot-a-300	finn-b-E4_DM1KETO	Type 1 diabetes with ketoacidosis || id:finn-b-E4_DM1KETO	|| id:prot-a-300	Inverse variance weighted	46	0.0235047	0.0490917	0.632087	-0.0727151	0.119725	1.02378	0.929866	1.12719
1009	prot-a-300	finn-b-E4_DM1KETO	Type 1 diabetes with ketoacidosis || id:finn-b-E4_DM1KETO	|| id:prot-a-300	Simple mode	46	0.0787637	0.14269	0.583686	-0.200909	0.358437	1.08195	0.817987	1.43109
1010	prot-a-300	finn-b-E4_DM1KETO	Type 1 diabetes with ketoacidosis || id:finn-b-E4_DM1KETO	|| id:prot-a-300	Weighted mode	46	-0.0104153	0.102585	0.919582	-0.211483	0.190652	0.989639	0.809383	1.21004
1011	prot-a-300	finn-b-E4_DM2KETO	Type 2 diabetes with ketoacidosis || id:finn-b-E4_DM2KETO	|| id:prot-a-300	MR Egger	45	0.00283847	0.172576	0.986953	-0.33541	0.341087	1.00284	0.715045	1.40648
1012	prot-a-300	finn-b-E4_DM2KETO	Type 2 diabetes with ketoacidosis || id:finn-b-E4_DM2KETO	|| id:prot-a-300	Weighted median	45	0.000324542	0.140649	0.998159	-0.275348	0.275997	1.00032	0.759308	1.31784
1013	prot-a-300	finn-b-E4_DM2KETO	Type 2 diabetes with ketoacidosis || id:finn-b-E4_DM2KETO	|| id:prot-a-300	Inverse variance weighted	45	-0.0158021	0.0917339	0.863233	-0.1956	0.163996	0.984322	0.822341	1.17821
1014	prot-a-300	finn-b-E4_DM2KETO	Type 2 diabetes with ketoacidosis || id:finn-b-E4_DM2KETO	|| id:prot-a-300	Simple mode	45	-0.0243417	0.241804	0.920272	-0.498277	0.449594	0.975952	0.607576	1.56768
1015	prot-a-300	finn-b-E4_DM2KETO	Type 2 diabetes with ketoacidosis || id:finn-b-E4_DM2KETO	|| id:prot-a-300	Weighted mode	45	-0.0243417	0.152671	0.874053	-0.323576	0.274893	0.975952	0.723557	1.31639
1016	prot-a-300	finn-b-E4_DMNASKETO	Unspecified diabetes with ketoacidosis || id:finn-b-E4_DMNASKETO	|| id:prot-a-300	MR Egger	45	0.343855	0.292364	0.246017	-0.229178	0.916888	1.41037	0.795187	2.50149
1017	prot-a-300	finn-b-E4_DMNASKETO	Unspecified diabetes with ketoacidosis || id:finn-b-E4_DMNASKETO	|| id:prot-a-300	Weighted median	45	0.239806	0.237672	0.312985	-0.226031	0.705644	1.271	0.797693	2.02515
1018	prot-a-300	finn-b-E4_DMNASKETO	Unspecified diabetes with ketoacidosis || id:finn-b-E4_DMNASKETO	|| id:prot-a-300	Inverse variance weighted	45	0.108822	0.153844	0.479344	-0.192711	0.410356	1.11496	0.82472	1.50735
1019	prot-a-300	finn-b-E4_DMNASKETO	Unspecified diabetes with ketoacidosis || id:finn-b-E4_DMNASKETO	|| id:prot-a-300	Simple mode	45	-0.420734	0.516609	0.419793	-1.43329	0.591819	0.656565	0.238523	1.80727
1020	prot-a-300	finn-b-E4_DMNASKETO	Unspecified diabetes with ketoacidosis || id:finn-b-E4_DMNASKETO	|| id:prot-a-300	Weighted mode	45	0.457435	0.298845	0.133008	-0.128301	1.04317	1.58002	0.879589	2.8382
1021	prot-a-1392	finn-b-DM_KETOACIDOSIS	Diabetic ketoacidosis || id:finn-b-DM_KETOACIDOSIS	|| id:prot-a-1392	MR Egger	30	-0.0864279	0.0884808	0.337034	-0.25985	0.0869946	0.917202	0.771167	1.09089
1022	prot-a-1392	finn-b-DM_KETOACIDOSIS	Diabetic ketoacidosis || id:finn-b-DM_KETOACIDOSIS	|| id:prot-a-1392	Weighted median	30	0.00424587	0.0593484	0.942967	-0.112077	0.120569	1.00425	0.893975	1.12814
1023	prot-a-1392	finn-b-DM_KETOACIDOSIS	Diabetic ketoacidosis || id:finn-b-DM_KETOACIDOSIS	|| id:prot-a-1392	Inverse variance weighted	30	-0.0131368	0.0398421	0.74161	-0.0912273	0.0649537	0.986949	0.91281	1.06711
1024	prot-a-1392	finn-b-DM_KETOACIDOSIS	Diabetic ketoacidosis || id:finn-b-DM_KETOACIDOSIS	|| id:prot-a-1392	Simple mode	30	0.0389513	0.105412	0.714429	-0.167657	0.245559	1.03972	0.845644	1.27834
1025	prot-a-1392	finn-b-DM_KETOACIDOSIS	Diabetic ketoacidosis || id:finn-b-DM_KETOACIDOSIS	|| id:prot-a-1392	Weighted mode	30	0.00165704	0.0858918	0.98474	-0.166691	0.170005	1.00166	0.846461	1.18531
1026	prot-a-1392	finn-b-E4_DM1KETO	Type 1 diabetes with ketoacidosis || id:finn-b-E4_DM1KETO	|| id:prot-a-1392	MR Egger	27	-0.0726815	0.174692	0.68092	-0.415078	0.269716	0.929897	0.660288	1.30959
1027	prot-a-1392	finn-b-E4_DM1KETO	Type 1 diabetes with ketoacidosis || id:finn-b-E4_DM1KETO	|| id:prot-a-1392	Weighted median	27	0.067365	0.112481	0.54924	-0.153098	0.287828	1.06969	0.858045	1.33353
1028	prot-a-1392	finn-b-E4_DM1KETO	Type 1 diabetes with ketoacidosis || id:finn-b-E4_DM1KETO	|| id:prot-a-1392	Inverse variance weighted	27	-0.0472208	0.0760549	0.534679	-0.196288	0.101847	0.953877	0.821775	1.10721
1029	prot-a-1392	finn-b-E4_DM1KETO	Type 1 diabetes with ketoacidosis || id:finn-b-E4_DM1KETO	|| id:prot-a-1392	Simple mode	27	0.180763	0.20741	0.391444	-0.22576	0.587286	1.19813	0.797909	1.7991
1030	prot-a-1392	finn-b-E4_DM1KETO	Type 1 diabetes with ketoacidosis || id:finn-b-E4_DM1KETO	|| id:prot-a-1392	Weighted mode	27	0.143424	0.155	0.363311	-0.160376	0.447223	1.15422	0.851824	1.56396
1031	prot-a-1392	finn-b-E4_DM2KETO	Type 2 diabetes with ketoacidosis || id:finn-b-E4_DM2KETO	|| id:prot-a-1392	MR Egger	30	0.0523366	0.28791	0.857064	-0.511968	0.616641	1.05373	0.599315	1.85269
1032	prot-a-1392	finn-b-E4_DM2KETO	Type 2 diabetes with ketoacidosis || id:finn-b-E4_DM2KETO	|| id:prot-a-1392	Weighted median	30	0.143799	0.187492	0.443105	-0.223685	0.511284	1.15465	0.799567	1.66743
1033	prot-a-1392	finn-b-E4_DM2KETO	Type 2 diabetes with ketoacidosis || id:finn-b-E4_DM2KETO	|| id:prot-a-1392	Inverse variance weighted	30	-0.0580905	0.129826	0.654551	-0.312549	0.196368	0.943565	0.73158	1.21698
1034	prot-a-1392	finn-b-E4_DM2KETO	Type 2 diabetes with ketoacidosis || id:finn-b-E4_DM2KETO	|| id:prot-a-1392	Simple mode	30	-0.0262358	0.319533	0.935126	-0.652521	0.600049	0.974105	0.520731	1.82221
1035	prot-a-1392	finn-b-E4_DM2KETO	Type 2 diabetes with ketoacidosis || id:finn-b-E4_DM2KETO	|| id:prot-a-1392	Weighted mode	30	0.224343	0.261602	0.39816	-0.288397	0.737083	1.2515	0.749464	2.08983
1036	prot-a-1392	finn-b-E4_DMNASKETO	Unspecified diabetes with ketoacidosis || id:finn-b-E4_DMNASKETO	|| id:prot-a-1392	MR Egger	26	-0.0832191	0.52126	0.874493	-1.10489	0.93845	0.92015	0.331248	2.55602
1037	prot-a-1392	finn-b-E4_DMNASKETO	Unspecified diabetes with ketoacidosis || id:finn-b-E4_DMNASKETO	|| id:prot-a-1392	Weighted median	26	-0.12975	0.328728	0.693063	-0.774057	0.514558	0.878315	0.461138	1.6729
1038	prot-a-1392	finn-b-E4_DMNASKETO	Unspecified diabetes with ketoacidosis || id:finn-b-E4_DMNASKETO	|| id:prot-a-1392	Inverse variance weighted	26	-0.0767646	0.238096	0.747142	-0.543433	0.389904	0.926108	0.580751	1.47684
1039	prot-a-1392	finn-b-E4_DMNASKETO	Unspecified diabetes with ketoacidosis || id:finn-b-E4_DMNASKETO	|| id:prot-a-1392	Simple mode	26	-0.396495	0.567711	0.491367	-1.50921	0.716218	0.672674	0.221085	2.04668
1040	prot-a-1392	finn-b-E4_DMNASKETO	Unspecified diabetes with ketoacidosis || id:finn-b-E4_DMNASKETO	|| id:prot-a-1392	Weighted mode	26	-0.254314	0.446768	0.57428	-1.12998	0.621352	0.775448	0.32304	1.86144
1041	prot-a-638	finn-b-DM_KETOACIDOSIS	Diabetic ketoacidosis || id:finn-b-DM_KETOACIDOSIS	|| id:prot-a-638	MR Egger	40	-0.281181	0.095755	0.00561057	-0.468861	-0.0935011	0.754892	0.625715	0.910737
1042	prot-a-638	finn-b-DM_KETOACIDOSIS	Diabetic ketoacidosis || id:finn-b-DM_KETOACIDOSIS	|| id:prot-a-638	Weighted median	40	-0.104485	0.0476543	0.0283389	-0.197887	-0.0110826	0.900788	0.820462	0.988979
1043	prot-a-638	finn-b-DM_KETOACIDOSIS	Diabetic ketoacidosis || id:finn-b-DM_KETOACIDOSIS	|| id:prot-a-638	Inverse variance weighted	40	-0.114164	0.03398	0.000780153	-0.180765	-0.0475633	0.892112	0.834632	0.95355
1044	prot-a-638	finn-b-DM_KETOACIDOSIS	Diabetic ketoacidosis || id:finn-b-DM_KETOACIDOSIS	|| id:prot-a-638	Simple mode	40	-0.138384	0.116294	0.241259	-0.36632	0.089552	0.870764	0.693281	1.09368
1045	prot-a-638	finn-b-DM_KETOACIDOSIS	Diabetic ketoacidosis || id:finn-b-DM_KETOACIDOSIS	|| id:prot-a-638	Weighted mode	40	-0.115116	0.102984	0.270492	-0.316965	0.0867336	0.891263	0.728356	1.09061
1046	prot-a-638	finn-b-E4_DM1KETO	Type 1 diabetes with ketoacidosis || id:finn-b-E4_DM1KETO	|| id:prot-a-638	MR Egger	38	-0.258142	0.180869	0.16213	-0.612645	0.096361	0.772485	0.541915	1.10116
1047	prot-a-638	finn-b-E4_DM1KETO	Type 1 diabetes with ketoacidosis || id:finn-b-E4_DM1KETO	|| id:prot-a-638	Weighted median	38	-0.0672302	0.083376	0.420041	-0.230647	0.0961866	0.93498	0.79402	1.10096
1048	prot-a-638	finn-b-E4_DM1KETO	Type 1 diabetes with ketoacidosis || id:finn-b-E4_DM1KETO	|| id:prot-a-638	Inverse variance weighted	38	-0.120082	0.0608783	0.0485535	-0.239403	-0.000760473	0.886848	0.787097	0.99924
1049	prot-a-638	finn-b-E4_DM1KETO	Type 1 diabetes with ketoacidosis || id:finn-b-E4_DM1KETO	|| id:prot-a-638	Simple mode	38	0.0507184	0.191333	0.79242	-0.324295	0.425731	1.05203	0.723037	1.53071
1050	prot-a-638	finn-b-E4_DM1KETO	Type 1 diabetes with ketoacidosis || id:finn-b-E4_DM1KETO	|| id:prot-a-638	Weighted mode	38	0.0550976	0.172763	0.751581	-0.283518	0.393713	1.05664	0.753129	1.48248
1051	prot-a-638	finn-b-E4_DM2KETO	Type 2 diabetes with ketoacidosis || id:finn-b-E4_DM2KETO	|| id:prot-a-638	MR Egger	41	-0.166975	0.311893	0.595441	-0.778285	0.444335	0.846221	0.459193	1.55945
1052	prot-a-638	finn-b-E4_DM2KETO	Type 2 diabetes with ketoacidosis || id:finn-b-E4_DM2KETO	|| id:prot-a-638	Weighted median	41	-0.0641919	0.153557	0.675923	-0.365163	0.23678	0.937825	0.694083	1.26716
1053	prot-a-638	finn-b-E4_DM2KETO	Type 2 diabetes with ketoacidosis || id:finn-b-E4_DM2KETO	|| id:prot-a-638	Inverse variance weighted	41	-0.097538	0.109594	0.373467	-0.312341	0.117265	0.907068	0.731732	1.12442
1054	prot-a-638	finn-b-E4_DM2KETO	Type 2 diabetes with ketoacidosis || id:finn-b-E4_DM2KETO	|| id:prot-a-638	Simple mode	41	0.206254	0.347994	0.556722	-0.475814	0.888321	1.22906	0.621379	2.43105
1055	prot-a-638	finn-b-E4_DM2KETO	Type 2 diabetes with ketoacidosis || id:finn-b-E4_DM2KETO	|| id:prot-a-638	Weighted mode	41	0.267938	0.332728	0.425422	-0.38421	0.920086	1.30727	0.680989	2.50951
1056	prot-a-638	finn-b-E4_DMNASKETO	Unspecified diabetes with ketoacidosis || id:finn-b-E4_DMNASKETO	|| id:prot-a-638	MR Egger	42	-0.233594	0.509068	0.648815	-1.23137	0.764181	0.791683	0.291893	2.14723
1057	prot-a-638	finn-b-E4_DMNASKETO	Unspecified diabetes with ketoacidosis || id:finn-b-E4_DMNASKETO	|| id:prot-a-638	Weighted median	42	0.106801	0.250808	0.670232	-0.384782	0.598385	1.11271	0.680599	1.81918
1058	prot-a-638	finn-b-E4_DMNASKETO	Unspecified diabetes with ketoacidosis || id:finn-b-E4_DMNASKETO	|| id:prot-a-638	Inverse variance weighted	42	-0.0116278	0.179553	0.948365	-0.363552	0.340296	0.98844	0.695203	1.40536
1059	prot-a-638	finn-b-E4_DMNASKETO	Unspecified diabetes with ketoacidosis || id:finn-b-E4_DMNASKETO	|| id:prot-a-638	Simple mode	42	0.161365	0.534719	0.764349	-0.886685	1.20941	1.17511	0.412019	3.35152
1060	prot-a-638	finn-b-E4_DMNASKETO	Unspecified diabetes with ketoacidosis || id:finn-b-E4_DMNASKETO	|| id:prot-a-638	Weighted mode	42	0.196082	0.467269	0.676944	-0.719766	1.11193	1.21663	0.486866	3.04022
1061	prot-a-2236	finn-b-DM_KETOACIDOSIS	Diabetic ketoacidosis || id:finn-b-DM_KETOACIDOSIS	|| id:prot-a-2236	MR Egger	32	-0.101595	0.0796412	0.211868	-0.257691	0.0545022	0.903396	0.772834	1.05601
1062	prot-a-2236	finn-b-DM_KETOACIDOSIS	Diabetic ketoacidosis || id:finn-b-DM_KETOACIDOSIS	|| id:prot-a-2236	Weighted median	32	-0.042692	0.0524299	0.415491	-0.145455	0.0600707	0.958206	0.864629	1.06191
1063	prot-a-2236	finn-b-DM_KETOACIDOSIS	Diabetic ketoacidosis || id:finn-b-DM_KETOACIDOSIS	|| id:prot-a-2236	Inverse variance weighted	32	-0.0545136	0.0364859	0.135149	-0.126026	0.0169987	0.946946	0.881592	1.01714
1064	prot-a-2236	finn-b-DM_KETOACIDOSIS	Diabetic ketoacidosis || id:finn-b-DM_KETOACIDOSIS	|| id:prot-a-2236	Simple mode	32	0.0587995	0.105149	0.580042	-0.147293	0.264892	1.06056	0.863041	1.30329
1065	prot-a-2236	finn-b-DM_KETOACIDOSIS	Diabetic ketoacidosis || id:finn-b-DM_KETOACIDOSIS	|| id:prot-a-2236	Weighted mode	32	0.055478	0.0965048	0.569527	-0.133672	0.244627	1.05705	0.874877	1.27715
1066	prot-a-2236	finn-b-E4_DM1KETO	Type 1 diabetes with ketoacidosis || id:finn-b-E4_DM1KETO	|| id:prot-a-2236	MR Egger	31	-0.0218227	0.146151	0.882338	-0.308279	0.264634	0.978414	0.73471	1.30295
1067	prot-a-2236	finn-b-E4_DM1KETO	Type 1 diabetes with ketoacidosis || id:finn-b-E4_DM1KETO	|| id:prot-a-2236	Weighted median	31	-0.0113541	0.0959547	0.905808	-0.199425	0.176717	0.98871	0.819201	1.19329
1068	prot-a-2236	finn-b-E4_DM1KETO	Type 1 diabetes with ketoacidosis || id:finn-b-E4_DM1KETO	|| id:prot-a-2236	Inverse variance weighted	31	-0.0574155	0.0675563	0.395386	-0.189826	0.0749949	0.944202	0.827103	1.07788
1069	prot-a-2236	finn-b-E4_DM1KETO	Type 1 diabetes with ketoacidosis || id:finn-b-E4_DM1KETO	|| id:prot-a-2236	Simple mode	31	-0.0546142	0.169483	0.749506	-0.386801	0.277573	0.94685	0.679226	1.31992
1070	prot-a-2236	finn-b-E4_DM1KETO	Type 1 diabetes with ketoacidosis || id:finn-b-E4_DM1KETO	|| id:prot-a-2236	Weighted mode	31	-0.0278861	0.134909	0.837639	-0.292309	0.236536	0.972499	0.746538	1.26685
1071	prot-a-2236	finn-b-E4_DM2KETO	Type 2 diabetes with ketoacidosis || id:finn-b-E4_DM2KETO	|| id:prot-a-2236	MR Egger	33	0.105508	0.261139	0.688965	-0.406325	0.617341	1.11128	0.666093	1.85399
1072	prot-a-2236	finn-b-E4_DM2KETO	Type 2 diabetes with ketoacidosis || id:finn-b-E4_DM2KETO	|| id:prot-a-2236	Weighted median	33	0.0614833	0.171932	0.72064	-0.275503	0.39847	1.06341	0.75919	1.48954
1073	prot-a-2236	finn-b-E4_DM2KETO	Type 2 diabetes with ketoacidosis || id:finn-b-E4_DM2KETO	|| id:prot-a-2236	Inverse variance weighted	33	0.0779769	0.118568	0.510761	-0.154417	0.310371	1.0811	0.856914	1.36393
1074	prot-a-2236	finn-b-E4_DM2KETO	Type 2 diabetes with ketoacidosis || id:finn-b-E4_DM2KETO	|| id:prot-a-2236	Simple mode	33	0.102095	0.3058	0.740662	-0.497273	0.701463	1.10749	0.608187	2.0167
1075	prot-a-2236	finn-b-E4_DM2KETO	Type 2 diabetes with ketoacidosis || id:finn-b-E4_DM2KETO	|| id:prot-a-2236	Weighted mode	33	0.0218646	0.268078	0.935504	-0.503569	0.547298	1.02211	0.60437	1.72858
1076	prot-a-2236	finn-b-E4_DMNASKETO	Unspecified diabetes with ketoacidosis || id:finn-b-E4_DMNASKETO	|| id:prot-a-2236	MR Egger	33	-0.42758	0.460596	0.360415	-1.33035	0.475189	0.652085	0.264385	1.60832
1077	prot-a-2236	finn-b-E4_DMNASKETO	Unspecified diabetes with ketoacidosis || id:finn-b-E4_DMNASKETO	|| id:prot-a-2236	Weighted median	33	-0.0318755	0.285804	0.911197	-0.592051	0.5283	0.968627	0.553192	1.69605
1078	prot-a-2236	finn-b-E4_DMNASKETO	Unspecified diabetes with ketoacidosis || id:finn-b-E4_DMNASKETO	|| id:prot-a-2236	Inverse variance weighted	33	-0.153612	0.19959	0.441515	-0.544808	0.237584	0.857605	0.579953	1.26818
1079	prot-a-2236	finn-b-E4_DMNASKETO	Unspecified diabetes with ketoacidosis || id:finn-b-E4_DMNASKETO	|| id:prot-a-2236	Simple mode	33	0.25028	0.639427	0.698087	-1.003	1.50356	1.28438	0.366778	4.49766
1080	prot-a-2236	finn-b-E4_DMNASKETO	Unspecified diabetes with ketoacidosis || id:finn-b-E4_DMNASKETO	|| id:prot-a-2236	Weighted mode	33	0.301185	0.610929	0.625382	-0.896236	1.49861	1.35146	0.408103	4.47544
1081	prot-a-1761	finn-b-DM_KETOACIDOSIS	Diabetic ketoacidosis || id:finn-b-DM_KETOACIDOSIS	|| id:prot-a-1761	MR Egger	35	0.020067	0.0682628	0.770624	-0.113728	0.153862	1.02027	0.892501	1.16633
1082	prot-a-1761	finn-b-DM_KETOACIDOSIS	Diabetic ketoacidosis || id:finn-b-DM_KETOACIDOSIS	|| id:prot-a-1761	Weighted median	35	-0.0155941	0.0462682	0.736089	-0.10628	0.0750915	0.984527	0.899173	1.07798
1083	prot-a-1761	finn-b-DM_KETOACIDOSIS	Diabetic ketoacidosis || id:finn-b-DM_KETOACIDOSIS	|| id:prot-a-1761	Inverse variance weighted	35	0.0144727	0.0321441	0.652534	-0.0485297	0.0774751	1.01458	0.952629	1.08056
1084	prot-a-1761	finn-b-DM_KETOACIDOSIS	Diabetic ketoacidosis || id:finn-b-DM_KETOACIDOSIS	|| id:prot-a-1761	Simple mode	35	-0.0122372	0.0861233	0.887848	-0.181039	0.156564	0.987837	0.834403	1.16949
1085	prot-a-1761	finn-b-DM_KETOACIDOSIS	Diabetic ketoacidosis || id:finn-b-DM_KETOACIDOSIS	|| id:prot-a-1761	Weighted mode	35	-0.016225	0.0583466	0.782635	-0.130584	0.0981343	0.983906	0.877582	1.10311
1086	prot-a-1761	finn-b-E4_DM1KETO	Type 1 diabetes with ketoacidosis || id:finn-b-E4_DM1KETO	|| id:prot-a-1761	MR Egger	34	0.0386905	0.121905	0.753015	-0.200243	0.277624	1.03945	0.818532	1.31999
1087	prot-a-1761	finn-b-E4_DM1KETO	Type 1 diabetes with ketoacidosis || id:finn-b-E4_DM1KETO	|| id:prot-a-1761	Weighted median	34	0.0253818	0.0889599	0.775401	-0.14898	0.199743	1.02571	0.861587	1.22109
1088	prot-a-1761	finn-b-E4_DM1KETO	Type 1 diabetes with ketoacidosis || id:finn-b-E4_DM1KETO	|| id:prot-a-1761	Inverse variance weighted	34	0.0142664	0.0572946	0.80336	-0.0980311	0.126564	1.01437	0.906621	1.13492
1089	prot-a-1761	finn-b-E4_DM1KETO	Type 1 diabetes with ketoacidosis || id:finn-b-E4_DM1KETO	|| id:prot-a-1761	Simple mode	34	-0.0523895	0.151283	0.731315	-0.348905	0.244125	0.948959	0.70546	1.2765
1090	prot-a-1761	finn-b-E4_DM1KETO	Type 1 diabetes with ketoacidosis || id:finn-b-E4_DM1KETO	|| id:prot-a-1761	Weighted mode	34	0.0645671	0.104662	0.541526	-0.14057	0.269704	1.0667	0.868863	1.30958
1091	prot-a-1761	finn-b-E4_DM2KETO	Type 2 diabetes with ketoacidosis || id:finn-b-E4_DM2KETO	|| id:prot-a-1761	MR Egger	35	0.158222	0.22053	0.478136	-0.274016	0.59046	1.17143	0.76032	1.80482
1092	prot-a-1761	finn-b-E4_DM2KETO	Type 2 diabetes with ketoacidosis || id:finn-b-E4_DM2KETO	|| id:prot-a-1761	Weighted median	35	-0.105969	0.158227	0.503033	-0.416095	0.204157	0.899453	0.659618	1.22649
1093	prot-a-1761	finn-b-E4_DM2KETO	Type 2 diabetes with ketoacidosis || id:finn-b-E4_DM2KETO	|| id:prot-a-1761	Inverse variance weighted	35	-0.0671906	0.104769	0.521313	-0.272537	0.138156	0.935017	0.761445	1.14815
1094	prot-a-1761	finn-b-E4_DM2KETO	Type 2 diabetes with ketoacidosis || id:finn-b-E4_DM2KETO	|| id:prot-a-1761	Simple mode	35	-0.0627899	0.268776	0.816685	-0.589591	0.464011	0.939141	0.554554	1.59044
1095	prot-a-1761	finn-b-E4_DM2KETO	Type 2 diabetes with ketoacidosis || id:finn-b-E4_DM2KETO	|| id:prot-a-1761	Weighted mode	35	-0.122959	0.187161	0.515624	-0.489794	0.243876	0.8843	0.612753	1.27619
1096	prot-a-1761	finn-b-E4_DMNASKETO	Unspecified diabetes with ketoacidosis || id:finn-b-E4_DMNASKETO	|| id:prot-a-1761	MR Egger	34	0.150845	0.367569	0.684257	-0.56959	0.87128	1.16282	0.565758	2.38997
1097	prot-a-1761	finn-b-E4_DMNASKETO	Unspecified diabetes with ketoacidosis || id:finn-b-E4_DMNASKETO	|| id:prot-a-1761	Weighted median	34	-0.226852	0.265211	0.39235	-0.746666	0.292962	0.797039	0.473944	1.34039
1098	prot-a-1761	finn-b-E4_DMNASKETO	Unspecified diabetes with ketoacidosis || id:finn-b-E4_DMNASKETO	|| id:prot-a-1761	Inverse variance weighted	34	-0.068757	0.173746	0.692302	-0.4093	0.271786	0.933553	0.664115	1.31231
1099	prot-a-1761	finn-b-E4_DMNASKETO	Unspecified diabetes with ketoacidosis || id:finn-b-E4_DMNASKETO	|| id:prot-a-1761	Simple mode	34	-0.478046	0.514372	0.359442	-1.48622	0.530123	0.619994	0.226227	1.69914
1100	prot-a-1761	finn-b-E4_DMNASKETO	Unspecified diabetes with ketoacidosis || id:finn-b-E4_DMNASKETO	|| id:prot-a-1761	Weighted mode	34	-0.614737	0.456419	0.1872	-1.50932	0.279845	0.540783	0.221061	1.32293
1101	prot-a-1339	finn-b-DM_KETOACIDOSIS	Diabetic ketoacidosis || id:finn-b-DM_KETOACIDOSIS	|| id:prot-a-1339	MR Egger	36	0.0439118	0.0714715	0.543044	-0.0961723	0.183996	1.04489	0.908307	1.20201
1102	prot-a-1339	finn-b-DM_KETOACIDOSIS	Diabetic ketoacidosis || id:finn-b-DM_KETOACIDOSIS	|| id:prot-a-1339	Weighted median	36	-0.0229142	0.0496245	0.644259	-0.120178	0.0743497	0.977346	0.886762	1.07718
1103	prot-a-1339	finn-b-DM_KETOACIDOSIS	Diabetic ketoacidosis || id:finn-b-DM_KETOACIDOSIS	|| id:prot-a-1339	Inverse variance weighted	36	-0.045903	0.0336751	0.172848	-0.111906	0.0201003	0.955135	0.894128	1.0203
1104	prot-a-1339	finn-b-DM_KETOACIDOSIS	Diabetic ketoacidosis || id:finn-b-DM_KETOACIDOSIS	|| id:prot-a-1339	Simple mode	36	-0.00899164	0.0952501	0.92533	-0.195682	0.177699	0.991049	0.822274	1.19447
1105	prot-a-1339	finn-b-DM_KETOACIDOSIS	Diabetic ketoacidosis || id:finn-b-DM_KETOACIDOSIS	|| id:prot-a-1339	Weighted mode	36	-0.00602251	0.074018	0.935615	-0.151098	0.139053	0.993996	0.859764	1.14918
1106	prot-a-1339	finn-b-E4_DM1KETO	Type 1 diabetes with ketoacidosis || id:finn-b-E4_DM1KETO	|| id:prot-a-1339	MR Egger	36	0.00156511	0.128151	0.990327	-0.24961	0.25274	1.00157	0.779105	1.28755
1107	prot-a-1339	finn-b-E4_DM1KETO	Type 1 diabetes with ketoacidosis || id:finn-b-E4_DM1KETO	|| id:prot-a-1339	Weighted median	36	-0.0317885	0.090417	0.725156	-0.209006	0.145429	0.968711	0.81139	1.15654
1108	prot-a-1339	finn-b-E4_DM1KETO	Type 1 diabetes with ketoacidosis || id:finn-b-E4_DM1KETO	|| id:prot-a-1339	Inverse variance weighted	36	-0.0278645	0.0601509	0.643191	-0.14576	0.0900314	0.97252	0.864365	1.09421
1109	prot-a-1339	finn-b-E4_DM1KETO	Type 1 diabetes with ketoacidosis || id:finn-b-E4_DM1KETO	|| id:prot-a-1339	Simple mode	36	-0.321942	0.176846	0.0772475	-0.66856	0.0246757	0.72474	0.512446	1.02498
1110	prot-a-1339	finn-b-E4_DM1KETO	Type 1 diabetes with ketoacidosis || id:finn-b-E4_DM1KETO	|| id:prot-a-1339	Weighted mode	36	0.0265325	0.133499	0.84361	-0.235125	0.28819	1.02689	0.790472	1.33401
1111	prot-a-1339	finn-b-E4_DM2KETO	Type 2 diabetes with ketoacidosis || id:finn-b-E4_DM2KETO	|| id:prot-a-1339	MR Egger	35	0.274514	0.234541	0.250211	-0.185186	0.734213	1.31589	0.830949	2.08384
1112	prot-a-1339	finn-b-E4_DM2KETO	Type 2 diabetes with ketoacidosis || id:finn-b-E4_DM2KETO	|| id:prot-a-1339	Weighted median	35	0.149988	0.163026	0.35756	-0.169543	0.469519	1.16182	0.84405	1.59923
1113	prot-a-1339	finn-b-E4_DM2KETO	Type 2 diabetes with ketoacidosis || id:finn-b-E4_DM2KETO	|| id:prot-a-1339	Inverse variance weighted	35	0.068468	0.111217	0.538143	-0.149518	0.286454	1.07087	0.861123	1.3317
1114	prot-a-1339	finn-b-E4_DM2KETO	Type 2 diabetes with ketoacidosis || id:finn-b-E4_DM2KETO	|| id:prot-a-1339	Simple mode	35	-0.0710159	0.299921	0.814247	-0.658861	0.516829	0.931447	0.51744	1.6767
1115	prot-a-1339	finn-b-E4_DM2KETO	Type 2 diabetes with ketoacidosis || id:finn-b-E4_DM2KETO	|| id:prot-a-1339	Weighted mode	35	0.16972	0.227728	0.461225	-0.276626	0.616067	1.18497	0.758338	1.85163
1116	prot-a-1339	finn-b-E4_DMNASKETO	Unspecified diabetes with ketoacidosis || id:finn-b-E4_DMNASKETO	|| id:prot-a-1339	MR Egger	35	-0.548525	0.417439	0.1979	-1.36671	0.269657	0.577802	0.254945	1.30951
1117	prot-a-1339	finn-b-E4_DMNASKETO	Unspecified diabetes with ketoacidosis || id:finn-b-E4_DMNASKETO	|| id:prot-a-1339	Weighted median	35	-0.514623	0.278356	0.0644881	-1.0602	0.0309559	0.597726	0.346386	1.03144
1118	prot-a-1339	finn-b-E4_DMNASKETO	Unspecified diabetes with ketoacidosis || id:finn-b-E4_DMNASKETO	|| id:prot-a-1339	Inverse variance weighted	35	-0.309123	0.189616	0.103047	-0.68077	0.0625248	0.734091	0.506227	1.06452
1119	prot-a-1339	finn-b-E4_DMNASKETO	Unspecified diabetes with ketoacidosis || id:finn-b-E4_DMNASKETO	|| id:prot-a-1339	Simple mode	35	-0.747877	0.533684	0.170173	-1.7939	0.298144	0.47337	0.166311	1.34736
1120	prot-a-1339	finn-b-E4_DMNASKETO	Unspecified diabetes with ketoacidosis || id:finn-b-E4_DMNASKETO	|| id:prot-a-1339	Weighted mode	35	-0.709203	0.37882	0.06981	-1.45169	0.0332847	0.492036	0.234174	1.03384
1121	prot-a-2022	finn-b-DM_KETOACIDOSIS	Diabetic ketoacidosis || id:finn-b-DM_KETOACIDOSIS	|| id:prot-a-2022	MR Egger	35	-0.0279529	0.105006	0.791739	-0.233765	0.177859	0.972434	0.791548	1.19466
1122	prot-a-2022	finn-b-DM_KETOACIDOSIS	Diabetic ketoacidosis || id:finn-b-DM_KETOACIDOSIS	|| id:prot-a-2022	Weighted median	35	0.051347	0.0523003	0.326212	-0.0511617	0.153856	1.05269	0.950125	1.16632
1123	prot-a-2022	finn-b-DM_KETOACIDOSIS	Diabetic ketoacidosis || id:finn-b-DM_KETOACIDOSIS	|| id:prot-a-2022	Inverse variance weighted	35	0.0195512	0.0385909	0.612416	-0.0560869	0.0951893	1.01974	0.945457	1.09987
1124	prot-a-2022	finn-b-DM_KETOACIDOSIS	Diabetic ketoacidosis || id:finn-b-DM_KETOACIDOSIS	|| id:prot-a-2022	Simple mode	35	0.0701833	0.0921345	0.451462	-0.1104	0.250767	1.0727	0.895476	1.28501
1125	prot-a-2022	finn-b-DM_KETOACIDOSIS	Diabetic ketoacidosis || id:finn-b-DM_KETOACIDOSIS	|| id:prot-a-2022	Weighted mode	35	0.0810489	0.0907014	0.377829	-0.0967258	0.258824	1.08442	0.907805	1.29541
1126	prot-a-2022	finn-b-E4_DM1KETO	Type 1 diabetes with ketoacidosis || id:finn-b-E4_DM1KETO	|| id:prot-a-2022	MR Egger	35	-0.285732	0.187356	0.136768	-0.65295	0.0814861	0.751464	0.520508	1.0849
1127	prot-a-2022	finn-b-E4_DM1KETO	Type 1 diabetes with ketoacidosis || id:finn-b-E4_DM1KETO	|| id:prot-a-2022	Weighted median	35	0.0825363	0.09899	0.404403	-0.111484	0.276557	1.08604	0.894506	1.31858
1128	prot-a-2022	finn-b-E4_DM1KETO	Type 1 diabetes with ketoacidosis || id:finn-b-E4_DM1KETO	|| id:prot-a-2022	Inverse variance weighted	35	0.0579069	0.0686307	0.398811	-0.0766092	0.192423	1.05962	0.926252	1.21218
1129	prot-a-2022	finn-b-E4_DM1KETO	Type 1 diabetes with ketoacidosis || id:finn-b-E4_DM1KETO	|| id:prot-a-2022	Simple mode	35	0.13226	0.193596	0.499125	-0.247188	0.511707	1.1414	0.780994	1.66814
1130	prot-a-2022	finn-b-E4_DM1KETO	Type 1 diabetes with ketoacidosis || id:finn-b-E4_DM1KETO	|| id:prot-a-2022	Weighted mode	35	0.13226	0.194506	0.501122	-0.248972	0.513491	1.1414	0.779602	1.67111
1131	prot-a-2022	finn-b-E4_DM2KETO	Type 2 diabetes with ketoacidosis || id:finn-b-E4_DM2KETO	|| id:prot-a-2022	MR Egger	34	0.639599	0.343463	0.0717781	-0.0335875	1.31279	1.89572	0.96697	3.71651
1132	prot-a-2022	finn-b-E4_DM2KETO	Type 2 diabetes with ketoacidosis || id:finn-b-E4_DM2KETO	|| id:prot-a-2022	Weighted median	34	0.0820596	0.183812	0.655285	-0.278212	0.442331	1.08552	0.757136	1.55633
1133	prot-a-2022	finn-b-E4_DM2KETO	Type 2 diabetes with ketoacidosis || id:finn-b-E4_DM2KETO	|| id:prot-a-2022	Inverse variance weighted	34	0.111888	0.128978	0.38567	-0.140909	0.364684	1.11839	0.868568	1.44006
1134	prot-a-2022	finn-b-E4_DM2KETO	Type 2 diabetes with ketoacidosis || id:finn-b-E4_DM2KETO	|| id:prot-a-2022	Simple mode	34	0.129499	0.405806	0.75165	-0.665881	0.924879	1.13826	0.513821	2.52156
1135	prot-a-2022	finn-b-E4_DM2KETO	Type 2 diabetes with ketoacidosis || id:finn-b-E4_DM2KETO	|| id:prot-a-2022	Weighted mode	34	0.165779	0.375859	0.66204	-0.570905	0.902463	1.18031	0.565014	2.46567
1136	prot-a-2022	finn-b-E4_DMNASKETO	Unspecified diabetes with ketoacidosis || id:finn-b-E4_DMNASKETO	|| id:prot-a-2022	MR Egger	34	-0.437757	0.62979	0.492019	-1.67214	0.796631	0.645483	0.187844	2.21806
1137	prot-a-2022	finn-b-E4_DMNASKETO	Unspecified diabetes with ketoacidosis || id:finn-b-E4_DMNASKETO	|| id:prot-a-2022	Weighted median	34	-0.0280245	0.274883	0.918796	-0.566796	0.510747	0.972365	0.56734	1.66654
1138	prot-a-2022	finn-b-E4_DMNASKETO	Unspecified diabetes with ketoacidosis || id:finn-b-E4_DMNASKETO	|| id:prot-a-2022	Inverse variance weighted	34	-0.106911	0.210959	0.612303	-0.52039	0.306568	0.898605	0.594288	1.35875
1139	prot-a-2022	finn-b-E4_DMNASKETO	Unspecified diabetes with ketoacidosis || id:finn-b-E4_DMNASKETO	|| id:prot-a-2022	Simple mode	34	0.270946	0.518583	0.604831	-0.745478	1.28737	1.3112	0.474508	3.62324
1140	prot-a-2022	finn-b-E4_DMNASKETO	Unspecified diabetes with ketoacidosis || id:finn-b-E4_DMNASKETO	|| id:prot-a-2022	Weighted mode	34	0.235204	0.497132	0.639241	-0.739175	1.20958	1.26517	0.477508	3.35209
1141	prot-a-1969	finn-b-DM_KETOACIDOSIS	Diabetic ketoacidosis || id:finn-b-DM_KETOACIDOSIS	|| id:prot-a-1969	MR Egger	39	-0.0204566	0.0652152	0.755527	-0.148278	0.107365	0.979751	0.862191	1.11334
1142	prot-a-1969	finn-b-DM_KETOACIDOSIS	Diabetic ketoacidosis || id:finn-b-DM_KETOACIDOSIS	|| id:prot-a-1969	Weighted median	39	0.0146431	0.0487615	0.763947	-0.0809294	0.110216	1.01475	0.922259	1.11652
1143	prot-a-1969	finn-b-DM_KETOACIDOSIS	Diabetic ketoacidosis || id:finn-b-DM_KETOACIDOSIS	|| id:prot-a-1969	Inverse variance weighted	39	-0.0225466	0.0326387	0.489696	-0.0865185	0.0414253	0.977706	0.917119	1.0423
1144	prot-a-1969	finn-b-DM_KETOACIDOSIS	Diabetic ketoacidosis || id:finn-b-DM_KETOACIDOSIS	|| id:prot-a-1969	Simple mode	39	0.107298	0.112733	0.347219	-0.113659	0.328256	1.11327	0.892562	1.38854
1145	prot-a-1969	finn-b-DM_KETOACIDOSIS	Diabetic ketoacidosis || id:finn-b-DM_KETOACIDOSIS	|| id:prot-a-1969	Weighted mode	39	0.0784808	0.086621	0.370632	-0.0912964	0.248258	1.08164	0.912747	1.28179
1146	prot-a-1969	finn-b-E4_DM1KETO	Type 1 diabetes with ketoacidosis || id:finn-b-E4_DM1KETO	|| id:prot-a-1969	MR Egger	37	-0.0808692	0.120088	0.505105	-0.316242	0.154503	0.922314	0.728883	1.16708
1147	prot-a-1969	finn-b-E4_DM1KETO	Type 1 diabetes with ketoacidosis || id:finn-b-E4_DM1KETO	|| id:prot-a-1969	Weighted median	37	-0.0776877	0.0823792	0.345655	-0.239151	0.0837754	0.925253	0.787296	1.08738
1148	prot-a-1969	finn-b-E4_DM1KETO	Type 1 diabetes with ketoacidosis || id:finn-b-E4_DM1KETO	|| id:prot-a-1969	Inverse variance weighted	37	-0.0388499	0.0570788	0.496102	-0.150724	0.0730246	0.961895	0.860085	1.07576
1149	prot-a-1969	finn-b-E4_DM1KETO	Type 1 diabetes with ketoacidosis || id:finn-b-E4_DM1KETO	|| id:prot-a-1969	Simple mode	37	-0.0814289	0.163651	0.621809	-0.402186	0.239328	0.921798	0.668856	1.2704
1150	prot-a-1969	finn-b-E4_DM1KETO	Type 1 diabetes with ketoacidosis || id:finn-b-E4_DM1KETO	|| id:prot-a-1969	Weighted mode	37	-0.075974	0.136198	0.580421	-0.342923	0.190975	0.92684	0.709693	1.21043
1151	prot-a-1969	finn-b-E4_DM2KETO	Type 2 diabetes with ketoacidosis || id:finn-b-E4_DM2KETO	|| id:prot-a-1969	MR Egger	37	-0.210761	0.228537	0.362729	-0.658693	0.237172	0.809968	0.517527	1.26766
1152	prot-a-1969	finn-b-E4_DM2KETO	Type 2 diabetes with ketoacidosis || id:finn-b-E4_DM2KETO	|| id:prot-a-1969	Weighted median	37	0.0267119	0.168482	0.874028	-0.303512	0.356936	1.02707	0.738221	1.42894
1153	prot-a-1969	finn-b-E4_DM2KETO	Type 2 diabetes with ketoacidosis || id:finn-b-E4_DM2KETO	|| id:prot-a-1969	Inverse variance weighted	37	0.127896	0.107589	0.234543	-0.0829796	0.338771	1.13643	0.92037	1.40322
1154	prot-a-1969	finn-b-E4_DM2KETO	Type 2 diabetes with ketoacidosis || id:finn-b-E4_DM2KETO	|| id:prot-a-1969	Simple mode	37	0.0499342	0.337281	0.88313	-0.611137	0.711006	1.0512	0.542733	2.03604
1155	prot-a-1969	finn-b-E4_DM2KETO	Type 2 diabetes with ketoacidosis || id:finn-b-E4_DM2KETO	|| id:prot-a-1969	Weighted mode	37	-0.0452988	0.252891	0.858845	-0.540966	0.450368	0.955712	0.582186	1.56889
1156	prot-a-1969	finn-b-E4_DMNASKETO	Unspecified diabetes with ketoacidosis || id:finn-b-E4_DMNASKETO	|| id:prot-a-1969	MR Egger	40	0.0657005	0.350558	0.852331	-0.621394	0.752795	1.06791	0.537195	2.12293
1157	prot-a-1969	finn-b-E4_DMNASKETO	Unspecified diabetes with ketoacidosis || id:finn-b-E4_DMNASKETO	|| id:prot-a-1969	Weighted median	40	0.197745	0.24485	0.41931	-0.282161	0.677651	1.21865	0.754153	1.96925
1158	prot-a-1969	finn-b-E4_DMNASKETO	Unspecified diabetes with ketoacidosis || id:finn-b-E4_DMNASKETO	|| id:prot-a-1969	Inverse variance weighted	40	-0.0685372	0.168931	0.684954	-0.399641	0.262567	0.933759	0.670561	1.30026
1159	prot-a-1969	finn-b-E4_DMNASKETO	Unspecified diabetes with ketoacidosis || id:finn-b-E4_DMNASKETO	|| id:prot-a-1969	Simple mode	40	-0.534583	0.476886	0.269149	-1.46928	0.400114	0.585914	0.230091	1.49199
1160	prot-a-1969	finn-b-E4_DMNASKETO	Unspecified diabetes with ketoacidosis || id:finn-b-E4_DMNASKETO	|| id:prot-a-1969	Weighted mode	40	0.278533	0.38128	0.469439	-0.468776	1.02584	1.32119	0.625767	2.78944
1161	prot-a-2627	finn-b-DM_KETOACIDOSIS	Diabetic ketoacidosis || id:finn-b-DM_KETOACIDOSIS	|| id:prot-a-2627	MR Egger	33	-0.179021	0.103875	0.0947714	-0.382616	0.0245728	0.836088	0.682075	1.02488
1162	prot-a-2627	finn-b-DM_KETOACIDOSIS	Diabetic ketoacidosis || id:finn-b-DM_KETOACIDOSIS	|| id:prot-a-2627	Weighted median	33	-0.125499	0.0517754	0.0153542	-0.226979	-0.0240193	0.882057	0.796938	0.976267
1163	prot-a-2627	finn-b-DM_KETOACIDOSIS	Diabetic ketoacidosis || id:finn-b-DM_KETOACIDOSIS	|| id:prot-a-2627	Inverse variance weighted	33	-0.113001	0.0387966	0.00358364	-0.189043	-0.03696	0.893149	0.827751	0.963715
1164	prot-a-2627	finn-b-DM_KETOACIDOSIS	Diabetic ketoacidosis || id:finn-b-DM_KETOACIDOSIS	|| id:prot-a-2627	Simple mode	33	-0.144082	0.0905065	0.121228	-0.321475	0.0333111	0.865817	0.725079	1.03387
1165	prot-a-2627	finn-b-DM_KETOACIDOSIS	Diabetic ketoacidosis || id:finn-b-DM_KETOACIDOSIS	|| id:prot-a-2627	Weighted mode	33	-0.129982	0.0920502	0.167579	-0.3104	0.0504366	0.878111	0.733154	1.05173
1166	prot-a-2627	finn-b-E4_DM1KETO	Type 1 diabetes with ketoacidosis || id:finn-b-E4_DM1KETO	|| id:prot-a-2627	MR Egger	33	0.0763973	0.17357	0.662879	-0.263799	0.416594	1.07939	0.768128	1.51679
1167	prot-a-2627	finn-b-E4_DM1KETO	Type 1 diabetes with ketoacidosis || id:finn-b-E4_DM1KETO	|| id:prot-a-2627	Weighted median	33	-0.100951	0.0933108	0.279306	-0.28384	0.0819381	0.903977	0.752887	1.08539
1168	prot-a-2627	finn-b-E4_DM1KETO	Type 1 diabetes with ketoacidosis || id:finn-b-E4_DM1KETO	|| id:prot-a-2627	Inverse variance weighted	33	-0.0690242	0.0670966	0.303607	-0.200533	0.0624851	0.933304	0.818294	1.06448
1169	prot-a-2627	finn-b-E4_DM1KETO	Type 1 diabetes with ketoacidosis || id:finn-b-E4_DM1KETO	|| id:prot-a-2627	Simple mode	33	-0.224576	0.185436	0.234737	-0.588031	0.138879	0.798855	0.55542	1.14898
1170	prot-a-2627	finn-b-E4_DM1KETO	Type 1 diabetes with ketoacidosis || id:finn-b-E4_DM1KETO	|| id:prot-a-2627	Weighted mode	33	-0.193878	0.171648	0.26708	-0.530308	0.142553	0.823759	0.588423	1.15321
1171	prot-a-2627	finn-b-E4_DM2KETO	Type 2 diabetes with ketoacidosis || id:finn-b-E4_DM2KETO	|| id:prot-a-2627	MR Egger	33	-0.0652045	0.328791	0.844093	-0.709634	0.579225	0.936876	0.491824	1.78466
1172	prot-a-2627	finn-b-E4_DM2KETO	Type 2 diabetes with ketoacidosis || id:finn-b-E4_DM2KETO	|| id:prot-a-2627	Weighted median	33	-0.112246	0.180526	0.534093	-0.466076	0.241585	0.893825	0.627459	1.27327
1173	prot-a-2627	finn-b-E4_DM2KETO	Type 2 diabetes with ketoacidosis || id:finn-b-E4_DM2KETO	|| id:prot-a-2627	Inverse variance weighted	33	-0.209263	0.123577	0.0903838	-0.451475	0.0329486	0.811182	0.636689	1.0335
1174	prot-a-2627	finn-b-E4_DM2KETO	Type 2 diabetes with ketoacidosis || id:finn-b-E4_DM2KETO	|| id:prot-a-2627	Simple mode	33	-0.278533	0.341176	0.420313	-0.947238	0.390172	0.756893	0.387811	1.47724
1175	prot-a-2627	finn-b-E4_DM2KETO	Type 2 diabetes with ketoacidosis || id:finn-b-E4_DM2KETO	|| id:prot-a-2627	Weighted mode	33	-0.199124	0.328792	0.549037	-0.843557	0.445308	0.819448	0.430178	1.56097
1176	prot-a-2627	finn-b-E4_DMNASKETO	Unspecified diabetes with ketoacidosis || id:finn-b-E4_DMNASKETO	|| id:prot-a-2627	MR Egger	35	-0.562167	0.526846	0.293697	-1.59478	0.470451	0.569973	0.202952	1.60072
1177	prot-a-2627	finn-b-E4_DMNASKETO	Unspecified diabetes with ketoacidosis || id:finn-b-E4_DMNASKETO	|| id:prot-a-2627	Weighted median	35	-0.316372	0.284985	0.26694	-0.874942	0.242198	0.728788	0.416886	1.27405
1178	prot-a-2627	finn-b-E4_DMNASKETO	Unspecified diabetes with ketoacidosis || id:finn-b-E4_DMNASKETO	|| id:prot-a-2627	Inverse variance weighted	35	-0.225626	0.200595	0.260681	-0.618793	0.167541	0.798017	0.538594	1.18239
1179	prot-a-2627	finn-b-E4_DMNASKETO	Unspecified diabetes with ketoacidosis || id:finn-b-E4_DMNASKETO	|| id:prot-a-2627	Simple mode	35	-0.262436	0.533441	0.625903	-1.30798	0.783108	0.769176	0.270366	2.18826
1180	prot-a-2627	finn-b-E4_DMNASKETO	Unspecified diabetes with ketoacidosis || id:finn-b-E4_DMNASKETO	|| id:prot-a-2627	Weighted mode	35	-0.231272	0.535046	0.66829	-1.27996	0.817417	0.793523	0.278048	2.26464
1181	prot-a-1940	finn-b-DM_KETOACIDOSIS	Diabetic ketoacidosis || id:finn-b-DM_KETOACIDOSIS	|| id:prot-a-1940	MR Egger	30	-0.0331277	0.0967115	0.734502	-0.222682	0.156427	0.967415	0.800369	1.16933
1182	prot-a-1940	finn-b-DM_KETOACIDOSIS	Diabetic ketoacidosis || id:finn-b-DM_KETOACIDOSIS	|| id:prot-a-1940	Weighted median	30	0.0284739	0.0530971	0.591778	-0.0755964	0.132544	1.02888	0.92719	1.14173
1183	prot-a-1940	finn-b-DM_KETOACIDOSIS	Diabetic ketoacidosis || id:finn-b-DM_KETOACIDOSIS	|| id:prot-a-1940	Inverse variance weighted	30	0.0277755	0.0385051	0.470697	-0.0476945	0.103245	1.02816	0.953425	1.10876
1184	prot-a-1940	finn-b-DM_KETOACIDOSIS	Diabetic ketoacidosis || id:finn-b-DM_KETOACIDOSIS	|| id:prot-a-1940	Simple mode	30	-0.0332578	0.104894	0.753469	-0.238851	0.172335	0.967289	0.787532	1.18808
1185	prot-a-1940	finn-b-DM_KETOACIDOSIS	Diabetic ketoacidosis || id:finn-b-DM_KETOACIDOSIS	|| id:prot-a-1940	Weighted mode	30	0.037398	0.104457	0.722918	-0.167337	0.242133	1.03811	0.845914	1.27396
1186	prot-a-1940	finn-b-E4_DM1KETO	Type 1 diabetes with ketoacidosis || id:finn-b-E4_DM1KETO	|| id:prot-a-1940	MR Egger	30	-0.28032	0.16951	0.109356	-0.612559	0.0519186	0.755542	0.541962	1.05329
1187	prot-a-1940	finn-b-E4_DM1KETO	Type 1 diabetes with ketoacidosis || id:finn-b-E4_DM1KETO	|| id:prot-a-1940	Weighted median	30	0.0164843	0.0935281	0.860097	-0.166831	0.199799	1.01662	0.846343	1.22116
1188	prot-a-1940	finn-b-E4_DM1KETO	Type 1 diabetes with ketoacidosis || id:finn-b-E4_DM1KETO	|| id:prot-a-1940	Inverse variance weighted	30	0.00380549	0.0692349	0.956166	-0.131895	0.139506	1.00381	0.876433	1.14971
1189	prot-a-1940	finn-b-E4_DM1KETO	Type 1 diabetes with ketoacidosis || id:finn-b-E4_DM1KETO	|| id:prot-a-1940	Simple mode	30	-0.0958978	0.193503	0.623919	-0.475163	0.283367	0.908557	0.621784	1.32759
1190	prot-a-1940	finn-b-E4_DM1KETO	Type 1 diabetes with ketoacidosis || id:finn-b-E4_DM1KETO	|| id:prot-a-1940	Weighted mode	30	-0.13289	0.173102	0.448874	-0.47217	0.206391	0.875562	0.623647	1.22923
1191	prot-a-1940	finn-b-E4_DM2KETO	Type 2 diabetes with ketoacidosis || id:finn-b-E4_DM2KETO	|| id:prot-a-1940	MR Egger	29	0.0779331	0.315757	0.806919	-0.54095	0.696816	1.08105	0.582195	2.00735
1192	prot-a-1940	finn-b-E4_DM2KETO	Type 2 diabetes with ketoacidosis || id:finn-b-E4_DM2KETO	|| id:prot-a-1940	Weighted median	29	0.048861	0.18011	0.786172	-0.304154	0.401876	1.05007	0.737747	1.49463
1193	prot-a-1940	finn-b-E4_DM2KETO	Type 2 diabetes with ketoacidosis || id:finn-b-E4_DM2KETO	|| id:prot-a-1940	Inverse variance weighted	29	0.0817405	0.126928	0.51958	-0.167038	0.330519	1.08517	0.846168	1.39169
1194	prot-a-1940	finn-b-E4_DM2KETO	Type 2 diabetes with ketoacidosis || id:finn-b-E4_DM2KETO	|| id:prot-a-1940	Simple mode	29	0.0186896	0.299844	0.950742	-0.569005	0.606385	1.01887	0.566088	1.83379
1195	prot-a-1940	finn-b-E4_DM2KETO	Type 2 diabetes with ketoacidosis || id:finn-b-E4_DM2KETO	|| id:prot-a-1940	Weighted mode	29	0.0420346	0.240629	0.862583	-0.429599	0.513668	1.04293	0.65077	1.67141
1196	prot-a-1940	finn-b-E4_DMNASKETO	Unspecified diabetes with ketoacidosis || id:finn-b-E4_DMNASKETO	|| id:prot-a-1940	MR Egger	28	0.0925071	0.520726	0.860374	-0.928116	1.11313	1.09692	0.395298	3.04387
1197	prot-a-1940	finn-b-E4_DMNASKETO	Unspecified diabetes with ketoacidosis || id:finn-b-E4_DMNASKETO	|| id:prot-a-1940	Weighted median	28	0.0973132	0.302891	0.747997	-0.496352	0.690979	1.10221	0.608747	1.99567
1198	prot-a-1940	finn-b-E4_DMNASKETO	Unspecified diabetes with ketoacidosis || id:finn-b-E4_DMNASKETO	|| id:prot-a-1940	Inverse variance weighted	28	0.264377	0.215224	0.219305	-0.157463	0.686217	1.30262	0.854308	1.98619
1199	prot-a-1940	finn-b-E4_DMNASKETO	Unspecified diabetes with ketoacidosis || id:finn-b-E4_DMNASKETO	|| id:prot-a-1940	Simple mode	28	0.884338	0.565238	0.129337	-0.223529	1.9922	2.42138	0.799691	7.33168
1200	prot-a-1940	finn-b-E4_DMNASKETO	Unspecified diabetes with ketoacidosis || id:finn-b-E4_DMNASKETO	|| id:prot-a-1940	Weighted mode	28	-0.10297	0.467299	0.827256	-1.01888	0.812936	0.902154	0.361001	2.25452
1201	prot-a-2526	finn-b-DM_KETOACIDOSIS	Diabetic ketoacidosis || id:finn-b-DM_KETOACIDOSIS	|| id:prot-a-2526	MR Egger	31	-0.0646628	0.063889	0.319855	-0.189885	0.0605597	0.937383	0.827054	1.06243
1202	prot-a-2526	finn-b-DM_KETOACIDOSIS	Diabetic ketoacidosis || id:finn-b-DM_KETOACIDOSIS	|| id:prot-a-2526	Weighted median	31	0.0157425	0.0555556	0.776897	-0.0931465	0.124632	1.01587	0.91106	1.13273
1203	prot-a-2526	finn-b-DM_KETOACIDOSIS	Diabetic ketoacidosis || id:finn-b-DM_KETOACIDOSIS	|| id:prot-a-2526	Inverse variance weighted	31	-0.00299062	0.0338257	0.929549	-0.0692891	0.0633078	0.997014	0.933057	1.06535
1204	prot-a-2526	finn-b-DM_KETOACIDOSIS	Diabetic ketoacidosis || id:finn-b-DM_KETOACIDOSIS	|| id:prot-a-2526	Simple mode	31	0.00643963	0.0910637	0.944093	-0.172045	0.184924	1.00646	0.841941	1.20313
1205	prot-a-2526	finn-b-DM_KETOACIDOSIS	Diabetic ketoacidosis || id:finn-b-DM_KETOACIDOSIS	|| id:prot-a-2526	Weighted mode	31	0.0138016	0.0606945	0.821659	-0.10516	0.132763	1.0139	0.900181	1.14198
1206	prot-a-2526	finn-b-E4_DM1KETO	Type 1 diabetes with ketoacidosis || id:finn-b-E4_DM1KETO	|| id:prot-a-2526	MR Egger	29	-0.00530221	0.113304	0.96302	-0.227379	0.216774	0.994712	0.796619	1.24206
1207	prot-a-2526	finn-b-E4_DM1KETO	Type 1 diabetes with ketoacidosis || id:finn-b-E4_DM1KETO	|| id:prot-a-2526	Weighted median	29	-0.0141258	0.0901387	0.875472	-0.190798	0.162546	0.985973	0.8263	1.1765
1208	prot-a-2526	finn-b-E4_DM1KETO	Type 1 diabetes with ketoacidosis || id:finn-b-E4_DM1KETO	|| id:prot-a-2526	Inverse variance weighted	29	-0.0751213	0.0605575	0.214792	-0.193814	0.0435714	0.927631	0.823811	1.04453
1209	prot-a-2526	finn-b-E4_DM1KETO	Type 1 diabetes with ketoacidosis || id:finn-b-E4_DM1KETO	|| id:prot-a-2526	Simple mode	29	-0.0491129	0.142393	0.732739	-0.328204	0.229978	0.952074	0.720216	1.25857
1210	prot-a-2526	finn-b-E4_DM1KETO	Type 1 diabetes with ketoacidosis || id:finn-b-E4_DM1KETO	|| id:prot-a-2526	Weighted mode	29	0.000955409	0.097632	0.992262	-0.190403	0.192314	1.00096	0.826626	1.21205
1211	prot-a-2526	finn-b-E4_DM2KETO	Type 2 diabetes with ketoacidosis || id:finn-b-E4_DM2KETO	|| id:prot-a-2526	MR Egger	28	-0.188317	0.217663	0.394855	-0.614938	0.238303	0.828352	0.540675	1.26909
1212	prot-a-2526	finn-b-E4_DM2KETO	Type 2 diabetes with ketoacidosis || id:finn-b-E4_DM2KETO	|| id:prot-a-2526	Weighted median	28	-0.141449	0.185087	0.44473	-0.504218	0.221321	0.8681	0.603978	1.24772
1213	prot-a-2526	finn-b-E4_DM2KETO	Type 2 diabetes with ketoacidosis || id:finn-b-E4_DM2KETO	|| id:prot-a-2526	Inverse variance weighted	28	-0.111461	0.114247	0.329257	-0.335385	0.112463	0.894526	0.715063	1.11903
1214	prot-a-2526	finn-b-E4_DM2KETO	Type 2 diabetes with ketoacidosis || id:finn-b-E4_DM2KETO	|| id:prot-a-2526	Simple mode	28	-0.323793	0.297945	0.286752	-0.907765	0.260178	0.7234	0.403425	1.29716
1215	prot-a-2526	finn-b-E4_DM2KETO	Type 2 diabetes with ketoacidosis || id:finn-b-E4_DM2KETO	|| id:prot-a-2526	Weighted mode	28	-0.151169	0.194159	0.442993	-0.53172	0.229382	0.859702	0.587593	1.25782
1216	prot-a-2526	finn-b-E4_DMNASKETO	Unspecified diabetes with ketoacidosis || id:finn-b-E4_DMNASKETO	|| id:prot-a-2526	MR Egger	30	-0.490832	0.347363	0.168669	-1.17166	0.189998	0.612117	0.309851	1.20925
1217	prot-a-2526	finn-b-E4_DMNASKETO	Unspecified diabetes with ketoacidosis || id:finn-b-E4_DMNASKETO	|| id:prot-a-2526	Weighted median	30	-0.340218	0.27629	0.218182	-0.881746	0.201311	0.711616	0.414059	1.22301
1218	prot-a-2526	finn-b-E4_DMNASKETO	Unspecified diabetes with ketoacidosis || id:finn-b-E4_DMNASKETO	|| id:prot-a-2526	Inverse variance weighted	30	-0.239981	0.182414	0.188312	-0.597512	0.11755	0.786642	0.550179	1.12474
1219	prot-a-2526	finn-b-E4_DMNASKETO	Unspecified diabetes with ketoacidosis || id:finn-b-E4_DMNASKETO	|| id:prot-a-2526	Simple mode	30	0.397457	0.532595	0.461515	-0.64643	1.44134	1.48804	0.523913	4.22637
1220	prot-a-2526	finn-b-E4_DMNASKETO	Unspecified diabetes with ketoacidosis || id:finn-b-E4_DMNASKETO	|| id:prot-a-2526	Weighted mode	30	-0.289489	0.32333	0.37798	-0.923216	0.344239	0.748646	0.397239	1.41092
1221	prot-a-2128	finn-b-DM_KETOACIDOSIS	Diabetic ketoacidosis || id:finn-b-DM_KETOACIDOSIS	|| id:prot-a-2128	MR Egger	33	0.0857207	0.0744081	0.258114	-0.0601192	0.231561	1.0895	0.941652	1.26057
1222	prot-a-2128	finn-b-DM_KETOACIDOSIS	Diabetic ketoacidosis || id:finn-b-DM_KETOACIDOSIS	|| id:prot-a-2128	Weighted median	33	0.0194301	0.0482075	0.686911	-0.0750566	0.113917	1.01962	0.927691	1.12066
1223	prot-a-2128	finn-b-DM_KETOACIDOSIS	Diabetic ketoacidosis || id:finn-b-DM_KETOACIDOSIS	|| id:prot-a-2128	Inverse variance weighted	33	0.0600538	0.0341016	0.0782336	-0.00678524	0.126893	1.06189	0.993238	1.1353
1224	prot-a-2128	finn-b-DM_KETOACIDOSIS	Diabetic ketoacidosis || id:finn-b-DM_KETOACIDOSIS	|| id:prot-a-2128	Simple mode	33	0.06376	0.0857079	0.462351	-0.104227	0.231747	1.06584	0.90102	1.2608
1225	prot-a-2128	finn-b-DM_KETOACIDOSIS	Diabetic ketoacidosis || id:finn-b-DM_KETOACIDOSIS	|| id:prot-a-2128	Weighted mode	33	0.0370756	0.0695569	0.597699	-0.0992559	0.173407	1.03777	0.905511	1.18935
1226	prot-a-2128	finn-b-E4_DM1KETO	Type 1 diabetes with ketoacidosis || id:finn-b-E4_DM1KETO	|| id:prot-a-2128	MR Egger	33	0.0532075	0.131327	0.688147	-0.204193	0.310608	1.05465	0.815305	1.36425
1227	prot-a-2128	finn-b-E4_DM1KETO	Type 1 diabetes with ketoacidosis || id:finn-b-E4_DM1KETO	|| id:prot-a-2128	Weighted median	33	-0.0664228	0.0845732	0.432226	-0.232186	0.0993407	0.935735	0.792798	1.10444
1228	prot-a-2128	finn-b-E4_DM1KETO	Type 1 diabetes with ketoacidosis || id:finn-b-E4_DM1KETO	|| id:prot-a-2128	Inverse variance weighted	33	-0.0308708	0.0600613	0.607261	-0.148591	0.0868494	0.969601	0.861922	1.09073
1229	prot-a-2128	finn-b-E4_DM1KETO	Type 1 diabetes with ketoacidosis || id:finn-b-E4_DM1KETO	|| id:prot-a-2128	Simple mode	33	-0.0780375	0.159928	0.62891	-0.391497	0.235422	0.92493	0.676044	1.26544
1230	prot-a-2128	finn-b-E4_DM1KETO	Type 1 diabetes with ketoacidosis || id:finn-b-E4_DM1KETO	|| id:prot-a-2128	Weighted mode	33	-0.0836214	0.122526	0.499849	-0.323773	0.15653	0.919779	0.723414	1.16945
1231	prot-a-2128	finn-b-E4_DM2KETO	Type 2 diabetes with ketoacidosis || id:finn-b-E4_DM2KETO	|| id:prot-a-2128	MR Egger	33	0.225699	0.240168	0.354607	-0.245029	0.696428	1.2532	0.782682	2.00657
1232	prot-a-2128	finn-b-E4_DM2KETO	Type 2 diabetes with ketoacidosis || id:finn-b-E4_DM2KETO	|| id:prot-a-2128	Weighted median	33	0.169407	0.162606	0.297491	-0.1493	0.488115	1.1846	0.861311	1.62924
1233	prot-a-2128	finn-b-E4_DM2KETO	Type 2 diabetes with ketoacidosis || id:finn-b-E4_DM2KETO	|| id:prot-a-2128	Inverse variance weighted	33	0.0215509	0.110708	0.845656	-0.195437	0.238539	1.02178	0.822475	1.26939
1234	prot-a-2128	finn-b-E4_DM2KETO	Type 2 diabetes with ketoacidosis || id:finn-b-E4_DM2KETO	|| id:prot-a-2128	Simple mode	33	0.334066	0.328729	0.31714	-0.310243	0.978376	1.39664	0.733269	2.66013
1235	prot-a-2128	finn-b-E4_DM2KETO	Type 2 diabetes with ketoacidosis || id:finn-b-E4_DM2KETO	|| id:prot-a-2128	Weighted mode	33	0.318448	0.225444	0.167444	-0.123422	0.760318	1.37499	0.88389	2.13896
1236	prot-a-2128	finn-b-E4_DMNASKETO	Unspecified diabetes with ketoacidosis || id:finn-b-E4_DMNASKETO	|| id:prot-a-2128	MR Egger	33	0.500107	0.397466	0.2177	-0.278926	1.27914	1.6489	0.756596	3.59355
1237	prot-a-2128	finn-b-E4_DMNASKETO	Unspecified diabetes with ketoacidosis || id:finn-b-E4_DMNASKETO	|| id:prot-a-2128	Weighted median	33	-0.127768	0.279152	0.647167	-0.674905	0.419369	0.880058	0.509205	1.521
1238	prot-a-2128	finn-b-E4_DMNASKETO	Unspecified diabetes with ketoacidosis || id:finn-b-E4_DMNASKETO	|| id:prot-a-2128	Inverse variance weighted	33	-0.0688878	0.183392	0.707191	-0.428336	0.290561	0.933431	0.651592	1.33718
1239	prot-a-2128	finn-b-E4_DMNASKETO	Unspecified diabetes with ketoacidosis || id:finn-b-E4_DMNASKETO	|| id:prot-a-2128	Simple mode	33	0.115607	0.574092	0.841681	-1.00961	1.24083	1.12255	0.36436	3.45847
1240	prot-a-2128	finn-b-E4_DMNASKETO	Unspecified diabetes with ketoacidosis || id:finn-b-E4_DMNASKETO	|| id:prot-a-2128	Weighted mode	33	-0.264403	0.470478	0.578039	-1.18654	0.657733	0.767664	0.305276	1.93041
1241	prot-a-1864	finn-b-DM_KETOACIDOSIS	Diabetic ketoacidosis || id:finn-b-DM_KETOACIDOSIS	|| id:prot-a-1864	MR Egger	40	0.0360312	0.085511	0.675864	-0.13157	0.203633	1.03669	0.876718	1.22585
1242	prot-a-1864	finn-b-DM_KETOACIDOSIS	Diabetic ketoacidosis || id:finn-b-DM_KETOACIDOSIS	|| id:prot-a-1864	Weighted median	40	0.0217854	0.0480077	0.64998	-0.0723097	0.115881	1.02202	0.930243	1.12286
1243	prot-a-1864	finn-b-DM_KETOACIDOSIS	Diabetic ketoacidosis || id:finn-b-DM_KETOACIDOSIS	|| id:prot-a-1864	Inverse variance weighted	40	0.0157889	0.0337145	0.639561	-0.0502915	0.0818693	1.01591	0.950952	1.08531
1244	prot-a-1864	finn-b-DM_KETOACIDOSIS	Diabetic ketoacidosis || id:finn-b-DM_KETOACIDOSIS	|| id:prot-a-1864	Simple mode	40	0.057973	0.0969832	0.553453	-0.132114	0.24806	1.05969	0.876241	1.28154
1245	prot-a-1864	finn-b-DM_KETOACIDOSIS	Diabetic ketoacidosis || id:finn-b-DM_KETOACIDOSIS	|| id:prot-a-1864	Weighted mode	40	0.00736003	0.0900554	0.935281	-0.169149	0.183869	1.00739	0.844383	1.20186
1246	prot-a-1864	finn-b-E4_DM1KETO	Type 1 diabetes with ketoacidosis || id:finn-b-E4_DM1KETO	|| id:prot-a-1864	MR Egger	42	0.0730138	0.150638	0.630536	-0.222237	0.368265	1.07575	0.800725	1.44522
1247	prot-a-1864	finn-b-E4_DM1KETO	Type 1 diabetes with ketoacidosis || id:finn-b-E4_DM1KETO	|| id:prot-a-1864	Weighted median	42	0.0637075	0.0874951	0.466536	-0.107783	0.235198	1.06578	0.897823	1.26516
1248	prot-a-1864	finn-b-E4_DM1KETO	Type 1 diabetes with ketoacidosis || id:finn-b-E4_DM1KETO	|| id:prot-a-1864	Inverse variance weighted	42	0.0790804	0.0589674	0.179892	-0.0364956	0.194656	1.08229	0.964162	1.21489
1249	prot-a-1864	finn-b-E4_DM1KETO	Type 1 diabetes with ketoacidosis || id:finn-b-E4_DM1KETO	|| id:prot-a-1864	Simple mode	42	0.282289	0.176614	0.117648	-0.0638751	0.628453	1.32616	0.938122	1.87471
1250	prot-a-1864	finn-b-E4_DM1KETO	Type 1 diabetes with ketoacidosis || id:finn-b-E4_DM1KETO	|| id:prot-a-1864	Weighted mode	42	0.212662	0.16554	0.206124	-0.111796	0.53712	1.23697	0.894226	1.71107
1251	prot-a-1864	finn-b-E4_DM2KETO	Type 2 diabetes with ketoacidosis || id:finn-b-E4_DM2KETO	|| id:prot-a-1864	MR Egger	39	0.178619	0.283568	0.532631	-0.377173	0.734412	1.19557	0.685797	2.08426
1252	prot-a-1864	finn-b-E4_DM2KETO	Type 2 diabetes with ketoacidosis || id:finn-b-E4_DM2KETO	|| id:prot-a-1864	Weighted median	39	0.0334078	0.160065	0.834672	-0.280321	0.347136	1.03397	0.755542	1.41501
1253	prot-a-1864	finn-b-E4_DM2KETO	Type 2 diabetes with ketoacidosis || id:finn-b-E4_DM2KETO	|| id:prot-a-1864	Inverse variance weighted	39	-0.0322885	0.113736	0.776494	-0.25521	0.190633	0.968227	0.774754	1.21002
1254	prot-a-1864	finn-b-E4_DM2KETO	Type 2 diabetes with ketoacidosis || id:finn-b-E4_DM2KETO	|| id:prot-a-1864	Simple mode	39	0.123619	0.32639	0.706984	-0.516105	0.763344	1.13158	0.59684	2.14544
1255	prot-a-1864	finn-b-E4_DM2KETO	Type 2 diabetes with ketoacidosis || id:finn-b-E4_DM2KETO	|| id:prot-a-1864	Weighted mode	39	0.114503	0.291943	0.697095	-0.457706	0.686711	1.12132	0.632734	1.98717
1256	prot-a-1864	finn-b-E4_DMNASKETO	Unspecified diabetes with ketoacidosis || id:finn-b-E4_DMNASKETO	|| id:prot-a-1864	MR Egger	42	-0.14031	0.45224	0.757977	-1.0267	0.746081	0.869089	0.358187	2.10872
1257	prot-a-1864	finn-b-E4_DMNASKETO	Unspecified diabetes with ketoacidosis || id:finn-b-E4_DMNASKETO	|| id:prot-a-1864	Weighted median	42	-0.095762	0.264694	0.717514	-0.614563	0.423039	0.90868	0.540877	1.52659
1258	prot-a-1864	finn-b-E4_DMNASKETO	Unspecified diabetes with ketoacidosis || id:finn-b-E4_DMNASKETO	|| id:prot-a-1864	Inverse variance weighted	42	-0.0461515	0.180223	0.797889	-0.39939	0.307086	0.954897	0.670729	1.35946
1259	prot-a-1864	finn-b-E4_DMNASKETO	Unspecified diabetes with ketoacidosis || id:finn-b-E4_DMNASKETO	|| id:prot-a-1864	Simple mode	42	-0.475729	0.542423	0.385573	-1.53888	0.587421	0.621432	0.214622	1.79934
1260	prot-a-1864	finn-b-E4_DMNASKETO	Unspecified diabetes with ketoacidosis || id:finn-b-E4_DMNASKETO	|| id:prot-a-1864	Weighted mode	42	0.303177	0.509884	0.555378	-0.696196	1.30255	1.35415	0.498478	3.67867
1261	prot-a-203	finn-b-DM_KETOACIDOSIS	Diabetic ketoacidosis || id:finn-b-DM_KETOACIDOSIS	|| id:prot-a-203	MR Egger	37	0.00385119	0.0760842	0.959918	-0.145274	0.152976	1.00386	0.864786	1.1653
1262	prot-a-203	finn-b-DM_KETOACIDOSIS	Diabetic ketoacidosis || id:finn-b-DM_KETOACIDOSIS	|| id:prot-a-203	Weighted median	37	0.0110409	0.0462806	0.811443	-0.0796691	0.101751	1.0111	0.923422	1.10711
1263	prot-a-203	finn-b-DM_KETOACIDOSIS	Diabetic ketoacidosis || id:finn-b-DM_KETOACIDOSIS	|| id:prot-a-203	Inverse variance weighted	37	0.049736	0.033121	0.133188	-0.0151811	0.114653	1.05099	0.984934	1.12148
1264	prot-a-203	finn-b-DM_KETOACIDOSIS	Diabetic ketoacidosis || id:finn-b-DM_KETOACIDOSIS	|| id:prot-a-203	Simple mode	37	-0.040345	0.0852247	0.638789	-0.207385	0.126695	0.960458	0.812706	1.13507
1265	prot-a-203	finn-b-DM_KETOACIDOSIS	Diabetic ketoacidosis || id:finn-b-DM_KETOACIDOSIS	|| id:prot-a-203	Weighted mode	37	-0.0015642	0.0706916	0.982469	-0.14012	0.136991	0.998437	0.869254	1.14682
1266	prot-a-203	finn-b-E4_DM1KETO	Type 1 diabetes with ketoacidosis || id:finn-b-E4_DM1KETO	|| id:prot-a-203	MR Egger	37	-0.113612	0.134938	0.40553	-0.37809	0.150867	0.892605	0.685169	1.16284
1267	prot-a-203	finn-b-E4_DM1KETO	Type 1 diabetes with ketoacidosis || id:finn-b-E4_DM1KETO	|| id:prot-a-203	Weighted median	37	-0.0862736	0.0829328	0.298208	-0.248822	0.0762747	0.917343	0.779719	1.07926
1268	prot-a-203	finn-b-E4_DM1KETO	Type 1 diabetes with ketoacidosis || id:finn-b-E4_DM1KETO	|| id:prot-a-203	Inverse variance weighted	37	-0.0893126	0.058556	0.127197	-0.204082	0.0254572	0.91456	0.815395	1.02578
1269	prot-a-203	finn-b-E4_DM1KETO	Type 1 diabetes with ketoacidosis || id:finn-b-E4_DM1KETO	|| id:prot-a-203	Simple mode	37	-0.111001	0.153319	0.473753	-0.411507	0.189505	0.894938	0.662651	1.20865
1270	prot-a-203	finn-b-E4_DM1KETO	Type 1 diabetes with ketoacidosis || id:finn-b-E4_DM1KETO	|| id:prot-a-203	Weighted mode	37	-0.129913	0.144097	0.373278	-0.412343	0.152516	0.878172	0.662097	1.16476
1271	prot-a-203	finn-b-E4_DM2KETO	Type 2 diabetes with ketoacidosis || id:finn-b-E4_DM2KETO	|| id:prot-a-203	MR Egger	35	-0.0459939	0.250475	0.85543	-0.536925	0.444938	0.955048	0.584543	1.56039
1272	prot-a-203	finn-b-E4_DM2KETO	Type 2 diabetes with ketoacidosis || id:finn-b-E4_DM2KETO	|| id:prot-a-203	Weighted median	35	0.235404	0.160772	0.143136	-0.079709	0.550517	1.26542	0.923385	1.73415
1273	prot-a-203	finn-b-E4_DM2KETO	Type 2 diabetes with ketoacidosis || id:finn-b-E4_DM2KETO	|| id:prot-a-203	Inverse variance weighted	35	0.142006	0.110624	0.199252	-0.0748165	0.358828	1.15258	0.927914	1.43165
1274	prot-a-203	finn-b-E4_DM2KETO	Type 2 diabetes with ketoacidosis || id:finn-b-E4_DM2KETO	|| id:prot-a-203	Simple mode	35	0.308304	0.296178	0.305248	-0.272204	0.888813	1.36112	0.761699	2.43224
1275	prot-a-203	finn-b-E4_DM2KETO	Type 2 diabetes with ketoacidosis || id:finn-b-E4_DM2KETO	|| id:prot-a-203	Weighted mode	35	0.308304	0.228207	0.185622	-0.13898	0.755589	1.36112	0.870245	2.12887
1276	prot-a-203	finn-b-E4_DMNASKETO	Unspecified diabetes with ketoacidosis || id:finn-b-E4_DMNASKETO	|| id:prot-a-203	MR Egger	35	0.764477	0.409937	0.0711144	-0.0389999	1.56795	2.14787	0.961751	4.79682
1277	prot-a-203	finn-b-E4_DMNASKETO	Unspecified diabetes with ketoacidosis || id:finn-b-E4_DMNASKETO	|| id:prot-a-203	Weighted median	35	0.11181	0.269841	0.678615	-0.417078	0.640698	1.1183	0.658969	1.8978
1278	prot-a-203	finn-b-E4_DMNASKETO	Unspecified diabetes with ketoacidosis || id:finn-b-E4_DMNASKETO	|| id:prot-a-203	Inverse variance weighted	35	0.36713	0.183073	0.0449231	0.00830679	0.725953	1.44359	1.00834	2.0667
1279	prot-a-203	finn-b-E4_DMNASKETO	Unspecified diabetes with ketoacidosis || id:finn-b-E4_DMNASKETO	|| id:prot-a-203	Simple mode	35	0.277858	0.501142	0.5829	-0.70438	1.2601	1.3203	0.494415	3.52576
1280	prot-a-203	finn-b-E4_DMNASKETO	Unspecified diabetes with ketoacidosis || id:finn-b-E4_DMNASKETO	|| id:prot-a-203	Weighted mode	35	0.0905128	0.480795	0.851795	-0.851845	1.03287	1.09474	0.426627	2.80912
1281	prot-a-2041	finn-b-DM_KETOACIDOSIS	Diabetic ketoacidosis || id:finn-b-DM_KETOACIDOSIS	|| id:prot-a-2041	MR Egger	30	-0.0215489	0.0912286	0.814991	-0.200357	0.157259	0.978682	0.818439	1.1703
1282	prot-a-2041	finn-b-DM_KETOACIDOSIS	Diabetic ketoacidosis || id:finn-b-DM_KETOACIDOSIS	|| id:prot-a-2041	Weighted median	30	-0.00307526	0.0544418	0.954954	-0.109781	0.103631	0.996929	0.89603	1.10919
1283	prot-a-2041	finn-b-DM_KETOACIDOSIS	Diabetic ketoacidosis || id:finn-b-DM_KETOACIDOSIS	|| id:prot-a-2041	Inverse variance weighted	30	0.00910461	0.0396047	0.81818	-0.0685207	0.0867299	1.00915	0.933774	1.0906
1284	prot-a-2041	finn-b-DM_KETOACIDOSIS	Diabetic ketoacidosis || id:finn-b-DM_KETOACIDOSIS	|| id:prot-a-2041	Simple mode	30	0.00856781	0.11351	0.940351	-0.213912	0.231048	1.0086	0.807419	1.25992
1285	prot-a-2041	finn-b-DM_KETOACIDOSIS	Diabetic ketoacidosis || id:finn-b-DM_KETOACIDOSIS	|| id:prot-a-2041	Weighted mode	30	0.0132829	0.092305	0.886573	-0.167635	0.194201	1.01337	0.845663	1.21434
1286	prot-a-2041	finn-b-E4_DM1KETO	Type 1 diabetes with ketoacidosis || id:finn-b-E4_DM1KETO	|| id:prot-a-2041	MR Egger	31	-0.0701008	0.142471	0.626399	-0.349344	0.209143	0.9323	0.70515	1.23262
1287	prot-a-2041	finn-b-E4_DM1KETO	Type 1 diabetes with ketoacidosis || id:finn-b-E4_DM1KETO	|| id:prot-a-2041	Weighted median	31	0.0329478	0.0900317	0.714396	-0.143514	0.20941	1.0335	0.866308	1.23295
1288	prot-a-2041	finn-b-E4_DM1KETO	Type 1 diabetes with ketoacidosis || id:finn-b-E4_DM1KETO	|| id:prot-a-2041	Inverse variance weighted	31	0.0366011	0.0662596	0.580682	-0.0932678	0.16647	1.03728	0.910949	1.18113
1289	prot-a-2041	finn-b-E4_DM1KETO	Type 1 diabetes with ketoacidosis || id:finn-b-E4_DM1KETO	|| id:prot-a-2041	Simple mode	31	0.186127	0.177709	0.303295	-0.162183	0.534437	1.20458	0.850285	1.70649
1290	prot-a-2041	finn-b-E4_DM1KETO	Type 1 diabetes with ketoacidosis || id:finn-b-E4_DM1KETO	|| id:prot-a-2041	Weighted mode	31	0.0307277	0.162843	0.851603	-0.288445	0.349901	1.0312	0.749428	1.41893
1291	prot-a-2041	finn-b-E4_DM2KETO	Type 2 diabetes with ketoacidosis || id:finn-b-E4_DM2KETO	|| id:prot-a-2041	MR Egger	30	-0.21914	0.262229	0.41041	-0.733109	0.294829	0.803209	0.480413	1.3429
1292	prot-a-2041	finn-b-E4_DM2KETO	Type 2 diabetes with ketoacidosis || id:finn-b-E4_DM2KETO	|| id:prot-a-2041	Weighted median	30	-0.0387323	0.171764	0.821592	-0.375389	0.297924	0.962008	0.687022	1.34706
1293	prot-a-2041	finn-b-E4_DM2KETO	Type 2 diabetes with ketoacidosis || id:finn-b-E4_DM2KETO	|| id:prot-a-2041	Inverse variance weighted	30	-0.0136546	0.124503	0.912669	-0.257681	0.230372	0.986438	0.772842	1.25907
1294	prot-a-2041	finn-b-E4_DM2KETO	Type 2 diabetes with ketoacidosis || id:finn-b-E4_DM2KETO	|| id:prot-a-2041	Simple mode	30	0.11931	0.317751	0.710035	-0.503483	0.742102	1.12672	0.604422	2.10035
1295	prot-a-2041	finn-b-E4_DM2KETO	Type 2 diabetes with ketoacidosis || id:finn-b-E4_DM2KETO	|| id:prot-a-2041	Weighted mode	30	-0.12516	0.275744	0.653279	-0.665619	0.415298	0.882355	0.513955	1.51482
1296	prot-a-2041	finn-b-E4_DMNASKETO	Unspecified diabetes with ketoacidosis || id:finn-b-E4_DMNASKETO	|| id:prot-a-2041	MR Egger	31	-0.197168	0.43362	0.652709	-1.04706	0.652726	0.821053	0.350967	1.92077
1297	prot-a-2041	finn-b-E4_DMNASKETO	Unspecified diabetes with ketoacidosis || id:finn-b-E4_DMNASKETO	|| id:prot-a-2041	Weighted median	31	-0.330346	0.289495	0.253823	-0.897755	0.237063	0.718675	0.407483	1.26752
1298	prot-a-2041	finn-b-E4_DMNASKETO	Unspecified diabetes with ketoacidosis || id:finn-b-E4_DMNASKETO	|| id:prot-a-2041	Inverse variance weighted	31	-0.220509	0.202147	0.275346	-0.616717	0.1757	0.802111	0.539713	1.19208
1299	prot-a-2041	finn-b-E4_DMNASKETO	Unspecified diabetes with ketoacidosis || id:finn-b-E4_DMNASKETO	|| id:prot-a-2041	Simple mode	31	-0.27001	0.519695	0.607187	-1.28861	0.748593	0.763372	0.275653	2.11402
1300	prot-a-2041	finn-b-E4_DMNASKETO	Unspecified diabetes with ketoacidosis || id:finn-b-E4_DMNASKETO	|| id:prot-a-2041	Weighted mode	31	-0.284051	0.41848	0.502487	-1.10427	0.536169	0.752728	0.331452	1.70945
1301	prot-a-637	finn-b-DM_KETOACIDOSIS	Diabetic ketoacidosis || id:finn-b-DM_KETOACIDOSIS	|| id:prot-a-637	MR Egger	36	0.114384	0.0602898	0.0663163	-0.00378386	0.232552	1.12118	0.996223	1.26182
1302	prot-a-637	finn-b-DM_KETOACIDOSIS	Diabetic ketoacidosis || id:finn-b-DM_KETOACIDOSIS	|| id:prot-a-637	Weighted median	36	0.046498	0.0445559	0.296676	-0.0408315	0.133828	1.0476	0.959991	1.1432
1303	prot-a-637	finn-b-DM_KETOACIDOSIS	Diabetic ketoacidosis || id:finn-b-DM_KETOACIDOSIS	|| id:prot-a-637	Inverse variance weighted	36	0.0651284	0.0301029	0.0305004	0.00612685	0.12413	1.0673	1.00615	1.13216
1304	prot-a-637	finn-b-DM_KETOACIDOSIS	Diabetic ketoacidosis || id:finn-b-DM_KETOACIDOSIS	|| id:prot-a-637	Simple mode	36	0.0703281	0.082968	0.40239	-0.0922891	0.232945	1.07286	0.911841	1.26231
1305	prot-a-637	finn-b-DM_KETOACIDOSIS	Diabetic ketoacidosis || id:finn-b-DM_KETOACIDOSIS	|| id:prot-a-637	Weighted mode	36	0.0485147	0.0632043	0.447881	-0.0753656	0.172395	1.04971	0.927404	1.18815
1306	prot-a-637	finn-b-E4_DM1KETO	Type 1 diabetes with ketoacidosis || id:finn-b-E4_DM1KETO	|| id:prot-a-637	MR Egger	39	0.103707	0.102687	0.319089	-0.0975603	0.304974	1.10928	0.907048	1.35659
1307	prot-a-637	finn-b-E4_DM1KETO	Type 1 diabetes with ketoacidosis || id:finn-b-E4_DM1KETO	|| id:prot-a-637	Weighted median	39	-0.0215686	0.0753604	0.774721	-0.169275	0.126138	0.978662	0.844277	1.13444
1308	prot-a-637	finn-b-E4_DM1KETO	Type 1 diabetes with ketoacidosis || id:finn-b-E4_DM1KETO	|| id:prot-a-637	Inverse variance weighted	39	0.0190048	0.0512126	0.710565	-0.0813719	0.119382	1.01919	0.921851	1.1268
1309	prot-a-637	finn-b-E4_DM1KETO	Type 1 diabetes with ketoacidosis || id:finn-b-E4_DM1KETO	|| id:prot-a-637	Simple mode	39	-0.0180451	0.154472	0.907619	-0.32081	0.28472	0.982117	0.725561	1.32939
1310	prot-a-637	finn-b-E4_DM1KETO	Type 1 diabetes with ketoacidosis || id:finn-b-E4_DM1KETO	|| id:prot-a-637	Weighted mode	39	-0.0375672	0.120928	0.757759	-0.274586	0.199452	0.96313	0.759886	1.22073
1311	prot-a-637	finn-b-E4_DM2KETO	Type 2 diabetes with ketoacidosis || id:finn-b-E4_DM2KETO	|| id:prot-a-637	MR Egger	41	0.31478	0.188073	0.102191	-0.0538437	0.683403	1.36996	0.94758	1.98061
1312	prot-a-637	finn-b-E4_DM2KETO	Type 2 diabetes with ketoacidosis || id:finn-b-E4_DM2KETO	|| id:prot-a-637	Weighted median	41	0.118801	0.139558	0.394623	-0.154733	0.392335	1.12615	0.856644	1.48043
1313	prot-a-637	finn-b-E4_DM2KETO	Type 2 diabetes with ketoacidosis || id:finn-b-E4_DM2KETO	|| id:prot-a-637	Inverse variance weighted	41	-0.0629678	0.0935	0.500659	-0.246228	0.120292	0.938974	0.781744	1.12783
1314	prot-a-637	finn-b-E4_DM2KETO	Type 2 diabetes with ketoacidosis || id:finn-b-E4_DM2KETO	|| id:prot-a-637	Simple mode	41	0.170119	0.276064	0.541235	-0.370967	0.711205	1.18545	0.690067	2.03644
1315	prot-a-637	finn-b-E4_DM2KETO	Type 2 diabetes with ketoacidosis || id:finn-b-E4_DM2KETO	|| id:prot-a-637	Weighted mode	41	0.226379	0.179387	0.214274	-0.12522	0.577978	1.25405	0.882302	1.78243
1316	prot-a-637	finn-b-E4_DMNASKETO	Unspecified diabetes with ketoacidosis || id:finn-b-E4_DMNASKETO	|| id:prot-a-637	MR Egger	42	0.0645668	0.307756	0.83489	-0.538634	0.667768	1.0667	0.583545	1.94988
1317	prot-a-637	finn-b-E4_DMNASKETO	Unspecified diabetes with ketoacidosis || id:finn-b-E4_DMNASKETO	|| id:prot-a-637	Weighted median	42	-0.125739	0.22591	0.57781	-0.568522	0.317045	0.881845	0.566362	1.37306
1318	prot-a-637	finn-b-E4_DMNASKETO	Unspecified diabetes with ketoacidosis || id:finn-b-E4_DMNASKETO	|| id:prot-a-637	Inverse variance weighted	42	0.098063	0.152688	0.520715	-0.201206	0.397332	1.10303	0.817744	1.48785
1319	prot-a-637	finn-b-E4_DMNASKETO	Unspecified diabetes with ketoacidosis || id:finn-b-E4_DMNASKETO	|| id:prot-a-637	Simple mode	42	-0.147655	0.457853	0.748716	-1.04505	0.749736	0.862728	0.351675	2.11644
1320	prot-a-637	finn-b-E4_DMNASKETO	Unspecified diabetes with ketoacidosis || id:finn-b-E4_DMNASKETO	|| id:prot-a-637	Weighted mode	42	-0.274437	0.346595	0.433029	-0.953764	0.404889	0.76	0.385288	1.49914
