# Supplementary material for: Mitochondrial proteins as therapeutic targets in diabetic ketoacidosis: evidence from Mendelian randomization analysis
Source: Front Pharmacol. 2024 Oct 14;15:1448505. doi: 10.3389/fphar.2024.1448505 (PMC11513349; doi:10.3389/fphar.2024.1448505)
Supplement: Supplementary file 3 [file DataSheet6.XLSX]

## Sheet: 05.Pleio_results_table
	id.exposure	id.outcome	egger_intercept	se	pval
1	prot-a-1942	finn-b-DM_KETOACIDOSIS	-0.000935184	0.0138493	0.946869
2	prot-a-1942	finn-b-E4_DM1KETO	-0.00568332	0.0223546	0.802195
3	prot-a-1942	finn-b-E4_DM2KETO	0.0401333	0.0403426	0.333778
4	prot-a-1942	finn-b-E4_DMNASKETO	-0.0239081	0.0674765	0.727458
5	prot-a-1970	finn-b-DM_KETOACIDOSIS	-0.00185565	0.0129096	0.886392
6	prot-a-1970	finn-b-E4_DM1KETO	-0.00724362	0.0226876	0.751063
7	prot-a-1970	finn-b-E4_DM2KETO	0.0143707	0.0424492	0.736729
8	prot-a-1970	finn-b-E4_DMNASKETO	0.0624334	0.0695855	0.37484
9	prot-a-332	finn-b-DM_KETOACIDOSIS	0.00523932	0.0136539	0.703983
10	prot-a-332	finn-b-E4_DM1KETO	-0.0038855	0.0246879	0.876113
11	prot-a-332	finn-b-E4_DM2KETO	0.000489122	0.0502294	0.992305
12	prot-a-332	finn-b-E4_DMNASKETO	-0.134724	0.0762019	0.0883627
13	prot-a-2235	finn-b-DM_KETOACIDOSIS	-0.000270521	0.0133847	0.984029
14	prot-a-2235	finn-b-E4_DM1KETO	0.00209461	0.0218189	0.924181
15	prot-a-2235	finn-b-E4_DM2KETO	0.0178052	0.0402313	0.661477
16	prot-a-2235	finn-b-E4_DMNASKETO	0.048151	0.0667409	0.476607
17	prot-a-1945	finn-b-DM_KETOACIDOSIS	0.0220521	0.0154088	0.163458
18	prot-a-1945	finn-b-E4_DM1KETO	0.00888389	0.024383	0.717995
19	prot-a-1945	finn-b-E4_DM2KETO	0.0415693	0.0464867	0.378567
20	prot-a-1945	finn-b-E4_DMNASKETO	0.0558059	0.0790635	0.485735
21	prot-a-308	finn-b-DM_KETOACIDOSIS	0.013917	0.0136152	0.313165
22	prot-a-308	finn-b-E4_DM1KETO	0.0165384	0.0239561	0.494053
23	prot-a-308	finn-b-E4_DM2KETO	0.018906	0.0450758	0.677266
24	prot-a-308	finn-b-E4_DMNASKETO	0.0766111	0.072037	0.294269
25	prot-a-825	finn-b-DM_KETOACIDOSIS	0.000178085	0.0107493	0.986855
26	prot-a-825	finn-b-E4_DM1KETO	-0.00946382	0.0195427	0.630601
27	prot-a-825	finn-b-E4_DM2KETO	0.0349701	0.035709	0.332782
28	prot-a-825	finn-b-E4_DMNASKETO	0.0777394	0.0585293	0.191115
29	prot-a-1281	finn-b-DM_KETOACIDOSIS	0.014308	0.0260759	0.594169
30	prot-a-1281	finn-b-E4_DM1KETO	0.0751371	0.0481673	0.149839
31	prot-a-1281	finn-b-E4_DM2KETO	0.0188432	0.0853899	0.82939
32	prot-a-1281	finn-b-E4_DMNASKETO	0.0323282	0.0927121	0.730359
33	prot-a-1356	finn-b-DM_KETOACIDOSIS	0.00251802	0.0131327	0.849199
34	prot-a-1356	finn-b-E4_DM1KETO	0.023643	0.0232085	0.31648
35	prot-a-1356	finn-b-E4_DM2KETO	0.00078776	0.0428438	0.985452
36	prot-a-1356	finn-b-E4_DMNASKETO	-0.00897645	0.0784819	0.909818
37	prot-a-1997	finn-b-DM_KETOACIDOSIS	-0.0200836	0.0129811	0.130342
38	prot-a-1997	finn-b-E4_DM1KETO	-0.0243685	0.023256	0.301332
39	prot-a-1997	finn-b-E4_DM2KETO	-0.0279845	0.0419465	0.508817
40	prot-a-1997	finn-b-E4_DMNASKETO	0.0214608	0.0695144	0.759263
41	prot-a-1964	finn-b-DM_KETOACIDOSIS	-0.00340021	0.0186067	0.856318
42	prot-a-1964	finn-b-E4_DM1KETO	-0.0231317	0.0318139	0.472625
43	prot-a-1964	finn-b-E4_DM2KETO	0.0226203	0.0592927	0.705519
44	prot-a-1964	finn-b-E4_DMNASKETO	0.10904	0.100795	0.28857
45	prot-a-1368	finn-b-DM_KETOACIDOSIS	-0.00146329	0.0182671	0.937037
46	prot-a-1368	finn-b-E4_DM1KETO	-0.0270499	0.034457	0.443237
47	prot-a-1368	finn-b-E4_DM2KETO	0.06419	0.0585858	0.286923
48	prot-a-1368	finn-b-E4_DMNASKETO	0.0148135	0.0975421	0.881079
49	prot-a-2190	finn-b-DM_KETOACIDOSIS	-0.010903	0.0159513	0.499896
50	prot-a-2190	finn-b-E4_DM1KETO	-0.0244964	0.0281251	0.391444
51	prot-a-2190	finn-b-E4_DM2KETO	-0.0128818	0.053982	0.813193
52	prot-a-2190	finn-b-E4_DMNASKETO	-0.146235	0.0861645	0.100757
53	prot-a-1055	finn-b-DM_KETOACIDOSIS	-0.0125119	0.016191	0.446134
54	prot-a-1055	finn-b-E4_DM1KETO	-0.0222438	0.0273211	0.421967
55	prot-a-1055	finn-b-E4_DM2KETO	-0.102524	0.0503791	0.050766
56	prot-a-1055	finn-b-E4_DMNASKETO	0.092616	0.0867086	0.294585
57	prot-a-640	finn-b-DM_KETOACIDOSIS	-0.0213433	0.0127319	0.101467
58	prot-a-640	finn-b-E4_DM1KETO	-0.0112343	0.0230888	0.629512
59	prot-a-640	finn-b-E4_DM2KETO	0.0402066	0.0443103	0.370408
60	prot-a-640	finn-b-E4_DMNASKETO	0.0280422	0.0705796	0.693303
61	prot-a-818	finn-b-DM_KETOACIDOSIS	-0.0208557	0.0143199	0.153084
62	prot-a-818	finn-b-E4_DM1KETO	-0.04323	0.0260134	0.104365
63	prot-a-818	finn-b-E4_DM2KETO	-0.0753162	0.046031	0.10927
64	prot-a-818	finn-b-E4_DMNASKETO	0.135267	0.0764233	0.0841693
65	prot-a-612	finn-b-DM_KETOACIDOSIS	0.0137533	0.0143588	0.346648
66	prot-a-612	finn-b-E4_DM1KETO	0.0377796	0.0236378	0.120463
67	prot-a-612	finn-b-E4_DM2KETO	0.0369231	0.0432187	0.399476
68	prot-a-612	finn-b-E4_DMNASKETO	0.0165596	0.0738033	0.823987
69	prot-a-2866	finn-b-DM_KETOACIDOSIS	0.0240201	0.0136259	0.086661
70	prot-a-2866	finn-b-E4_DM1KETO	0.0219777	0.0248967	0.383755
71	prot-a-2866	finn-b-E4_DM2KETO	0.039703	0.0506902	0.439067
72	prot-a-2866	finn-b-E4_DMNASKETO	-0.0657142	0.0734064	0.37679
73	prot-a-992	finn-b-DM_KETOACIDOSIS	0.0168816	0.0150239	0.270704
74	prot-a-992	finn-b-E4_DM1KETO	0.038771	0.0245982	0.125474
75	prot-a-992	finn-b-E4_DM2KETO	0.0242276	0.0454425	0.597859
76	prot-a-992	finn-b-E4_DMNASKETO	0.0177478	0.0790564	0.824002
77	prot-a-1961	finn-b-DM_KETOACIDOSIS	0.0294517	0.0173738	0.102464
78	prot-a-1961	finn-b-E4_DM1KETO	0.038097	0.0295837	0.208755
79	prot-a-1961	finn-b-E4_DM2KETO	0.0836625	0.0549818	0.139726
80	prot-a-1961	finn-b-E4_DMNASKETO	0.12094	0.0905253	0.192709
81	prot-a-641	finn-b-DM_KETOACIDOSIS	-0.0103469	0.017021	0.548532
82	prot-a-641	finn-b-E4_DM1KETO	-0.00530752	0.0209152	0.801533
83	prot-a-641	finn-b-E4_DM2KETO	-0.0380329	0.0365642	0.307838
84	prot-a-641	finn-b-E4_DMNASKETO	0.00626077	0.0676937	0.92697
85	prot-a-2129	finn-b-DM_KETOACIDOSIS	-0.00452877	0.0118347	0.704578
86	prot-a-2129	finn-b-E4_DM1KETO	-0.0175677	0.0206251	0.400485
87	prot-a-2129	finn-b-E4_DM2KETO	0.0167703	0.0391322	0.671118
88	prot-a-2129	finn-b-E4_DMNASKETO	-0.0138942	0.062988	0.826775
89	prot-a-2575	finn-b-DM_KETOACIDOSIS	-0.002266	0.0103035	0.827326
90	prot-a-2575	finn-b-E4_DM1KETO	0.00759469	0.0182375	0.679874
91	prot-a-2575	finn-b-E4_DM2KETO	-0.0453764	0.0327743	0.175781
92	prot-a-2575	finn-b-E4_DMNASKETO	-0.0333605	0.054195	0.542404
93	prot-a-1220	finn-b-DM_KETOACIDOSIS	0.00702134	0.0128344	0.588009
94	prot-a-1220	finn-b-E4_DM1KETO	-0.039126	0.0215579	0.0783661
95	prot-a-1220	finn-b-E4_DM2KETO	0.0358229	0.0394909	0.370549
96	prot-a-1220	finn-b-E4_DMNASKETO	-0.0230903	0.0670924	0.73298
97	prot-a-1783	finn-b-DM_KETOACIDOSIS	-0.00226089	0.0149577	0.881119
98	prot-a-1783	finn-b-E4_DM1KETO	0.00300334	0.0256094	0.90766
99	prot-a-1783	finn-b-E4_DM2KETO	-0.0154938	0.0440108	0.72744
100	prot-a-1783	finn-b-E4_DMNASKETO	-0.0618398	0.0776859	0.433512
101	prot-a-2749	finn-b-DM_KETOACIDOSIS	0.00681108	0.0156876	0.667493
102	prot-a-2749	finn-b-E4_DM1KETO	-0.000861748	0.0276749	0.975373
103	prot-a-2749	finn-b-E4_DM2KETO	0.00758952	0.0481472	0.875803
104	prot-a-2749	finn-b-E4_DMNASKETO	-0.0363392	0.0795833	0.651129
105	prot-a-1941	finn-b-DM_KETOACIDOSIS	0.00338433	0.0163237	0.837256
106	prot-a-1941	finn-b-E4_DM1KETO	0.00597069	0.029865	0.843097
107	prot-a-1941	finn-b-E4_DM2KETO	-0.0136141	0.0551128	0.806908
108	prot-a-1941	finn-b-E4_DMNASKETO	0.036011	0.0918117	0.698088
109	prot-a-64	finn-b-DM_KETOACIDOSIS	0.024135	0.0202427	0.244344
110	prot-a-64	finn-b-E4_DM1KETO	0.0582444	0.0338347	0.0970503
111	prot-a-64	finn-b-E4_DM2KETO	-0.00133183	0.0628067	0.983244
112	prot-a-64	finn-b-E4_DMNASKETO	0.124381	0.102434	0.234792
113	prot-a-534	finn-b-DM_KETOACIDOSIS	0.002139	0.0145582	0.884172
114	prot-a-534	finn-b-E4_DM1KETO	0.00433361	0.0232511	0.853359
115	prot-a-534	finn-b-E4_DM2KETO	-0.0334783	0.0408511	0.418552
116	prot-a-534	finn-b-E4_DMNASKETO	0.0291004	0.0665683	0.664766
117	prot-a-1943	finn-b-DM_KETOACIDOSIS	0.0028358	0.01592	0.859905
118	prot-a-1943	finn-b-E4_DM1KETO	0.0123036	0.027896	0.662561
119	prot-a-1943	finn-b-E4_DM2KETO	-0.0921122	0.0526805	0.0917396
120	prot-a-1943	finn-b-E4_DMNASKETO	-0.0416732	0.0967176	0.669858
121	prot-a-2776	finn-b-DM_KETOACIDOSIS	0.00419539	0.0131036	0.750592
122	prot-a-2776	finn-b-E4_DM1KETO	0.0102245	0.023041	0.659613
123	prot-a-2776	finn-b-E4_DM2KETO	0.0123291	0.04363	0.779072
124	prot-a-2776	finn-b-E4_DMNASKETO	-0.00547003	0.0698212	0.937945
125	prot-a-1907	finn-b-DM_KETOACIDOSIS	-0.00223535	0.0125691	0.860002
126	prot-a-1907	finn-b-E4_DM1KETO	0.0215089	0.0229212	0.355797
127	prot-a-1907	finn-b-E4_DM2KETO	-4.12448e-06	0.041553	0.999921
128	prot-a-1907	finn-b-E4_DMNASKETO	0.0832997	0.0709606	0.249676
129	prot-a-1953	finn-b-DM_KETOACIDOSIS	0.00816663	0.0185945	0.664015
130	prot-a-1953	finn-b-E4_DM1KETO	-0.0204096	0.0306289	0.510841
131	prot-a-1953	finn-b-E4_DM2KETO	0.072069	0.0556828	0.206531
132	prot-a-1953	finn-b-E4_DMNASKETO	-0.0449161	0.0895451	0.619868
133	prot-a-63	finn-b-DM_KETOACIDOSIS	0.00153737	0.0104459	0.883948
134	prot-a-63	finn-b-E4_DM1KETO	-0.0057353	0.0188925	0.763696
135	prot-a-63	finn-b-E4_DM2KETO	-0.0410489	0.0345335	0.243894
136	prot-a-63	finn-b-E4_DMNASKETO	-0.00583998	0.0566122	0.918502
137	prot-a-2657	finn-b-DM_KETOACIDOSIS	0.0139192	0.0175682	0.43797
138	prot-a-2657	finn-b-E4_DM1KETO	-0.00128889	0.0305562	0.966773
139	prot-a-2657	finn-b-E4_DM2KETO	0.0708557	0.0572597	0.230997
140	prot-a-2657	finn-b-E4_DMNASKETO	0.0295692	0.0977426	0.765542
141	prot-a-1944	finn-b-DM_KETOACIDOSIS	-0.00429336	0.0155012	0.783531
142	prot-a-1944	finn-b-E4_DM1KETO	0.0159016	0.0271637	0.562385
143	prot-a-1944	finn-b-E4_DM2KETO	-0.0561097	0.0514111	0.282775
144	prot-a-1944	finn-b-E4_DMNASKETO	0.0586012	0.0828901	0.4844
145	prot-a-2764	finn-b-DM_KETOACIDOSIS	0.0345894	0.0235323	0.159862
146	prot-a-2764	finn-b-E4_DM1KETO	0.0151932	0.0393044	0.70362
147	prot-a-2764	finn-b-E4_DM2KETO	0.043778	0.0729778	0.556498
148	prot-a-2764	finn-b-E4_DMNASKETO	0.0924577	0.0839096	0.277447
149	prot-a-2737	finn-b-DM_KETOACIDOSIS	-0.00558295	0.0161447	0.73227
150	prot-a-2737	finn-b-E4_DM1KETO	0.000236794	0.0285163	0.993438
151	prot-a-2737	finn-b-E4_DM2KETO	-0.0313563	0.0570933	0.587547
152	prot-a-2737	finn-b-E4_DMNASKETO	0.0231449	0.0868683	0.791927
153	prot-a-2024	finn-b-DM_KETOACIDOSIS	-0.00316222	0.0151693	0.836113
154	prot-a-2024	finn-b-E4_DM1KETO	-0.0485671	0.0261122	0.0710801
155	prot-a-2024	finn-b-E4_DM2KETO	-0.000857526	0.0482765	0.985921
156	prot-a-2024	finn-b-E4_DMNASKETO	-0.0303945	0.0777131	0.69779
157	prot-a-2025	finn-b-DM_KETOACIDOSIS	-0.00118503	0.00817635	0.88555
158	prot-a-2025	finn-b-E4_DM1KETO	-0.00039719	0.0140713	0.977629
159	prot-a-2025	finn-b-E4_DM2KETO	0.00358943	0.0276737	0.897564
160	prot-a-2025	finn-b-E4_DMNASKETO	0.00243257	0.0442307	0.956445
161	prot-a-2653	finn-b-DM_KETOACIDOSIS	-0.0209528	0.0145558	0.15842
162	prot-a-2653	finn-b-E4_DM1KETO	-0.00202665	0.0256826	0.937528
163	prot-a-2653	finn-b-E4_DM2KETO	-0.0446542	0.0493746	0.372342
164	prot-a-2653	finn-b-E4_DMNASKETO	0.0690136	0.0784525	0.384707
165	prot-a-2799	finn-b-DM_KETOACIDOSIS	-0.00514578	0.0103872	0.622901
166	prot-a-2799	finn-b-E4_DM1KETO	-0.0103055	0.017814	0.566014
167	prot-a-2799	finn-b-E4_DM2KETO	-0.024304	0.0320329	0.452581
168	prot-a-2799	finn-b-E4_DMNASKETO	-0.0327501	0.0541268	0.548246
169	prot-a-3015	finn-b-DM_KETOACIDOSIS	-0.020986	0.0166736	0.218556
170	prot-a-3015	finn-b-E4_DM1KETO	-0.0148648	0.0274231	0.591655
171	prot-a-3015	finn-b-E4_DM2KETO	-0.0523411	0.050532	0.308573
172	prot-a-3015	finn-b-E4_DMNASKETO	-0.0476426	0.0846698	0.577973
173	prot-a-1965	finn-b-DM_KETOACIDOSIS	-0.0160244	0.0196505	0.422505
174	prot-a-1965	finn-b-E4_DM1KETO	-0.0153491	0.0325434	0.641436
175	prot-a-1965	finn-b-E4_DM2KETO	-0.0233529	0.0566921	0.683905
176	prot-a-1965	finn-b-E4_DMNASKETO	-0.0886498	0.0909281	0.338572
177	prot-a-385	finn-b-DM_KETOACIDOSIS	-0.0125003	0.0120205	0.305939
178	prot-a-385	finn-b-E4_DM1KETO	-0.0135579	0.0207925	0.518747
179	prot-a-385	finn-b-E4_DM2KETO	-0.000726361	0.0384576	0.985041
180	prot-a-385	finn-b-E4_DMNASKETO	-0.067313	0.0698745	0.342831
181	prot-a-896	finn-b-DM_KETOACIDOSIS	-0.00107449	0.0109059	0.921919
182	prot-a-896	finn-b-E4_DM1KETO	0.0112374	0.0191005	0.55913
183	prot-a-896	finn-b-E4_DM2KETO	0.0279776	0.0370617	0.454337
184	prot-a-896	finn-b-E4_DMNASKETO	-0.101447	0.0575312	0.0843425
185	prot-a-2454	finn-b-DM_KETOACIDOSIS	0.0108747	0.0154785	0.486393
186	prot-a-2454	finn-b-E4_DM1KETO	0.0119907	0.0281154	0.672101
187	prot-a-2454	finn-b-E4_DM2KETO	-0.0542278	0.0517121	0.300635
188	prot-a-2454	finn-b-E4_DMNASKETO	0.00457479	0.0830448	0.956336
189	prot-a-2026	finn-b-DM_KETOACIDOSIS	0.0119511	0.0167133	0.480708
190	prot-a-2026	finn-b-E4_DM1KETO	0.0156137	0.0298052	0.60465
191	prot-a-2026	finn-b-E4_DM2KETO	0.0368351	0.0543817	0.503557
192	prot-a-2026	finn-b-E4_DMNASKETO	0.102068	0.101131	0.321809
193	prot-a-1572	finn-b-DM_KETOACIDOSIS	-0.0207898	0.0152703	0.183855
194	prot-a-1572	finn-b-E4_DM1KETO	-0.0064704	0.0257574	0.803313
195	prot-a-1572	finn-b-E4_DM2KETO	-0.0823877	0.0484229	0.0988754
196	prot-a-1572	finn-b-E4_DMNASKETO	-0.129486	0.0802643	0.11752
197	prot-a-847	finn-b-DM_KETOACIDOSIS	-0.00378993	0.0137065	0.783658
198	prot-a-847	finn-b-E4_DM1KETO	0.0178875	0.0232778	0.446858
199	prot-a-847	finn-b-E4_DM2KETO	-0.0200976	0.0445571	0.654735
200	prot-a-847	finn-b-E4_DMNASKETO	-0.0805171	0.0740057	0.283638
201	prot-a-300	finn-b-DM_KETOACIDOSIS	-0.0164919	0.010678	0.129974
202	prot-a-300	finn-b-E4_DM1KETO	-0.0172998	0.0184269	0.352941
203	prot-a-300	finn-b-E4_DM2KETO	-0.00435741	0.03417	0.899122
204	prot-a-300	finn-b-E4_DMNASKETO	-0.0544266	0.057545	0.349531
205	prot-a-1392	finn-b-DM_KETOACIDOSIS	0.0167986	0.0181078	0.361491
206	prot-a-1392	finn-b-E4_DM1KETO	0.0057745	0.0355058	0.872113
207	prot-a-1392	finn-b-E4_DM2KETO	-0.025348	0.058988	0.670693
208	prot-a-1392	finn-b-E4_DMNASKETO	0.00145333	0.104411	0.989009
209	prot-a-638	finn-b-DM_KETOACIDOSIS	0.0324029	0.0173683	0.0698274
210	prot-a-638	finn-b-E4_DM1KETO	0.0258955	0.0319456	0.422914
211	prot-a-638	finn-b-E4_DM2KETO	0.0133571	0.0561711	0.813286
212	prot-a-638	finn-b-E4_DMNASKETO	0.043008	0.0922977	0.643764
213	prot-a-2236	finn-b-DM_KETOACIDOSIS	0.0102109	0.0153533	0.511092
214	prot-a-2236	finn-b-E4_DM1KETO	-0.00790546	0.0287854	0.785544
215	prot-a-2236	finn-b-E4_DM2KETO	-0.00639712	0.0540631	0.906572
216	prot-a-2236	finn-b-E4_DMNASKETO	0.0573135	0.0868393	0.514131
217	prot-a-1761	finn-b-DM_KETOACIDOSIS	-0.00137727	0.0148259	0.926547
218	prot-a-1761	finn-b-E4_DM1KETO	-0.00612845	0.0269992	0.821878
219	prot-a-1761	finn-b-E4_DM2KETO	-0.056033	0.0482378	0.253731
220	prot-a-1761	finn-b-E4_DMNASKETO	-0.0542566	0.0800282	0.502665
221	prot-a-1339	finn-b-DM_KETOACIDOSIS	-0.0176316	0.0123756	0.163357
222	prot-a-1339	finn-b-E4_DM1KETO	-0.00572336	0.0220063	0.796372
223	prot-a-1339	finn-b-E4_DM2KETO	-0.0409368	0.041026	0.325625
224	prot-a-1339	finn-b-E4_DMNASKETO	0.0462081	0.07178	0.52419
225	prot-a-2022	finn-b-DM_KETOACIDOSIS	0.00822432	0.0169073	0.629873
226	prot-a-2022	finn-b-E4_DM1KETO	0.0600422	0.0304604	0.0571398
227	prot-a-2022	finn-b-E4_DM2KETO	-0.0918475	0.0554042	0.107136
228	prot-a-2022	finn-b-E4_DMNASKETO	0.0549759	0.0986051	0.581041
229	prot-a-1969	finn-b-DM_KETOACIDOSIS	-0.000500706	0.0134653	0.970537
230	prot-a-1969	finn-b-E4_DM1KETO	0.00913867	0.0229788	0.693266
231	prot-a-1969	finn-b-E4_DM2KETO	0.0745607	0.0443916	0.101939
232	prot-a-1969	finn-b-E4_DMNASKETO	-0.0304588	0.0696975	0.664575
233	prot-a-2627	finn-b-DM_KETOACIDOSIS	0.011984	0.0174909	0.498336
234	prot-a-2627	finn-b-E4_DM1KETO	-0.0271576	0.0298944	0.370649
235	prot-a-2627	finn-b-E4_DM2KETO	-0.0262757	0.055573	0.639658
236	prot-a-2627	finn-b-E4_DMNASKETO	0.0623568	0.0902653	0.494511
237	prot-a-1940	finn-b-DM_KETOACIDOSIS	0.0118751	0.0172981	0.498045
238	prot-a-1940	finn-b-E4_DM1KETO	0.0555508	0.0304694	0.0789721
239	prot-a-1940	finn-b-E4_DM2KETO	0.000756584	0.0574052	0.989581
240	prot-a-1940	finn-b-E4_DMNASKETO	0.0334855	0.0923822	0.719933
241	prot-a-2526	finn-b-DM_KETOACIDOSIS	0.0133265	0.0117336	0.26536
242	prot-a-2526	finn-b-E4_DM1KETO	-0.0157597	0.021616	0.472232
243	prot-a-2526	finn-b-E4_DM2KETO	0.0160628	0.038721	0.681665
244	prot-a-2526	finn-b-E4_DMNASKETO	0.0537773	0.063373	0.403309
245	prot-a-2128	finn-b-DM_KETOACIDOSIS	-0.00613113	0.0157975	0.70059
246	prot-a-2128	finn-b-E4_DM1KETO	-0.0199558	0.0277193	0.476965
247	prot-a-2128	finn-b-E4_DM2KETO	-0.048107	0.0502234	0.345544
248	prot-a-2128	finn-b-E4_DMNASKETO	-0.134339	0.083255	0.116753
249	prot-a-1864	finn-b-DM_KETOACIDOSIS	-0.00376293	0.0146084	0.798116
250	prot-a-1864	finn-b-E4_DM1KETO	0.00108539	0.0248003	0.965309
251	prot-a-1864	finn-b-E4_DM2KETO	-0.0390791	0.0481308	0.422021
252	prot-a-1864	finn-b-E4_DMNASKETO	0.0173051	0.0762307	0.821573
253	prot-a-203	finn-b-DM_KETOACIDOSIS	0.00983083	0.0146754	0.507328
254	prot-a-203	finn-b-E4_DM1KETO	0.00520349	0.0260338	0.842735
255	prot-a-203	finn-b-E4_DM2KETO	0.0407047	0.0486557	0.408843
256	prot-a-203	finn-b-E4_DMNASKETO	-0.0865127	0.079859	0.28652
257	prot-a-2041	finn-b-DM_KETOACIDOSIS	0.00644787	0.017287	0.711966
258	prot-a-2041	finn-b-E4_DM1KETO	0.0239528	0.0283131	0.404481
259	prot-a-2041	finn-b-E4_DM2KETO	0.0470624	0.0528575	0.380857
260	prot-a-2041	finn-b-E4_DMNASKETO	-0.00525361	0.086346	0.951901
261	prot-a-637	finn-b-DM_KETOACIDOSIS	0.00701041	0.0169186	0.684111
262	prot-a-637	finn-b-E4_DM1KETO	-0.0286424	0.0293212	0.342341
263	prot-a-637	finn-b-E4_DM2KETO	-0.110285	0.0535709	0.0551878
264	prot-a-637	finn-b-E4_DMNASKETO	0.0079939	0.0637694	0.900869
