# Supplementary material for: Mitochondrial proteins as therapeutic targets in diabetic ketoacidosis: evidence from Mendelian randomization analysis
Source: Front Pharmacol. 2024 Oct 14;15:1448505. doi: 10.3389/fphar.2024.1448505 (PMC11513349; doi:10.3389/fphar.2024.1448505)
Supplement: Supplementary file 4 [file DataSheet3.XLSX]

## Sheet: Table S3 SNPs related to diabet
	chr.exposure	pos.exposure	beta.exposure	se.exposure	pval.exposure	samplesize.exposure	id.exposure	SNP	effect_allele.exposure	other_allele.exposure	eaf.exposure	exposure	mr_keep.exposure	pval_origin.exposure	data_source.exposure	r2	F
1	1	114303808	0.4021	0.0333	1.41286e-33	166711	finn-b-DM_KETOACIDOSIS	rs6679677	A	C	0.1467	|| id:finn-b-DM_KETOACIDOSIS	TRUE	reported	igd	0.000873848	145.806
2	2	163128824	0.1344	0.025	7.48101e-08	166711	finn-b-DM_KETOACIDOSIS	rs3747517	C	T	0.6626	|| id:finn-b-DM_KETOACIDOSIS	TRUE	reported	igd	0.000173332	28.901
3	2	184080053	0.3357	0.0725	3.68002e-06	166711	finn-b-DM_KETOACIDOSIS	rs142627474	C	T	0.02644	|| id:finn-b-DM_KETOACIDOSIS	TRUE	reported	igd	0.00012859	21.4398
4	2	59799996	-0.1199	0.0255	2.66299e-06	166711	finn-b-DM_KETOACIDOSIS	rs1541543	T	C	0.7003	|| id:finn-b-DM_KETOACIDOSIS	TRUE	reported	igd	0.000132598	22.1082
5	6	32582577	0.9186	0.0287	1e-200	166711	finn-b-DM_KETOACIDOSIS	rs3104415	C	A	0.4437	|| id:finn-b-DM_KETOACIDOSIS	TRUE	reported	igd	0.00610751	1024.43
6	6	33607373	0.3659	0.0326	2.82618e-29	166711	finn-b-DM_KETOACIDOSIS	rs12663370	G	T	0.1508	|| id:finn-b-DM_KETOACIDOSIS	TRUE	reported	igd	0.000755088	125.975
7	6	36344358	-0.2474	0.0452	4.30695e-08	166711	finn-b-DM_KETOACIDOSIS	rs34405021	G	T	0.08426	|| id:finn-b-DM_KETOACIDOSIS	TRUE	reported	igd	0.000179672	29.9583
8	6	33024273	-0.3807	0.0285	8.54083e-41	166711	finn-b-DM_KETOACIDOSIS	rs435549	A	T	0.3005	|| id:finn-b-DM_KETOACIDOSIS	TRUE	reported	igd	0.00106917	178.431
9	6	28736973	0.1645	0.0256	1.22e-10	166711	finn-b-DM_KETOACIDOSIS	rs9257158	G	T	0.293	|| id:finn-b-DM_KETOACIDOSIS	TRUE	reported	igd	0.000247617	41.2902
10	6	33928435	-0.1314	0.024	4.39501e-08	166711	finn-b-DM_KETOACIDOSIS	rs9380392	T	C	0.42	|| id:finn-b-DM_KETOACIDOSIS	TRUE	reported	igd	0.000179774	29.9753
11	6	31746548	-0.4774	0.0558	1.22208e-17	166711	finn-b-DM_KETOACIDOSIS	rs909267	C	T	0.05062	|| id:finn-b-DM_KETOACIDOSIS	TRUE	reported	igd	0.000438876	73.1967
12	6	32626475	1.0512	0.028	1e-200	166711	finn-b-DM_KETOACIDOSIS	rs9273368	A	G	0.2796	|| id:finn-b-DM_KETOACIDOSIS	TRUE	reported	igd	0.00838367	1409.45
13	6	31416025	0.406	0.0358	8.30615e-30	166711	finn-b-DM_KETOACIDOSIS	rs2266161	A	G	0.1201	|| id:finn-b-DM_KETOACIDOSIS	TRUE	reported	igd	0.00077088	128.612
14	7	73116477	-0.1127	0.0239	2.50697e-06	166711	finn-b-DM_KETOACIDOSIS	rs4717806	A	T	0.412	|| id:finn-b-DM_KETOACIDOSIS	TRUE	reported	igd	0.000133361	22.2355
15	8	119954108	-0.1162	0.0236	8.11503e-07	166711	finn-b-DM_KETOACIDOSIS	rs3134058	A	G	0.4407	|| id:finn-b-DM_KETOACIDOSIS	TRUE	reported	igd	0.000145399	24.2428
16	9	9448898	0.5357	0.1	8.57294e-08	166711	finn-b-DM_KETOACIDOSIS	rs149063587	T	C	0.01378	|| id:finn-b-DM_KETOACIDOSIS	TRUE	reported	igd	0.000172109	28.6971
17	10	5946326	-0.4046	0.0852	2.01702e-06	166711	finn-b-DM_KETOACIDOSIS	rs61834460	A	C	0.02107	|| id:finn-b-DM_KETOACIDOSIS	TRUE	reported	igd	0.000135254	22.5511
18	11	115465077	0.1124	0.0238	2.41902e-06	166711	finn-b-DM_KETOACIDOSIS	rs7116012	C	T	0.5864	|| id:finn-b-DM_KETOACIDOSIS	TRUE	reported	igd	0.000133769	22.3035
19	11	2182224	0.3946	0.0307	1.06096e-37	166711	finn-b-DM_KETOACIDOSIS	rs689	T	A	0.7914	|| id:finn-b-DM_KETOACIDOSIS	TRUE	reported	igd	0.000990018	165.208
20	12	111884608	-0.1189	0.0238	5.73997e-07	166711	finn-b-DM_KETOACIDOSIS	rs3184504	C	T	0.5929	|| id:finn-b-DM_KETOACIDOSIS	TRUE	reported	igd	0.000149686	24.9577
21	12	56401085	-0.1249	0.0236	1.22501e-07	166711	finn-b-DM_KETOACIDOSIS	rs10876864	A	G	0.5797	|| id:finn-b-DM_KETOACIDOSIS	TRUE	reported	igd	0.000167982	28.0089
22	16	11164567	0.1169	0.0253	3.926e-06	166711	finn-b-DM_KETOACIDOSIS	rs7200940	C	G	0.6826	|| id:finn-b-DM_KETOACIDOSIS	TRUE	reported	igd	0.000128047	21.3493
23	18	52394070	0.2286	0.0458	5.96101e-07	166711	finn-b-DM_KETOACIDOSIS	rs116885581	A	G	0.07091	|| id:finn-b-DM_KETOACIDOSIS	TRUE	reported	igd	0.000149414	24.9124
24	19	14151809	-0.1188	0.0258	4.22396e-06	166711	finn-b-DM_KETOACIDOSIS	rs12974412	G	A	0.7039	|| id:finn-b-DM_KETOACIDOSIS	TRUE	reported	igd	0.000127167	21.2026
25	21	45714294	0.2839	0.0609	3.07496e-06	166711	finn-b-DM_KETOACIDOSIS	rs74203920	T	C	0.03679	|| id:finn-b-DM_KETOACIDOSIS	TRUE	reported	igd	0.000130339	21.7316
26	21	42194554	0.439	0.0828	1.133e-07	166711	finn-b-DM_KETOACIDOSIS	rs113430952	A	G	0.02176	|| id:finn-b-DM_KETOACIDOSIS	TRUE	reported	igd	0.00016859	28.1101
27	21	43841827	0.1136	0.0246	3.95003e-06	166711	finn-b-DM_KETOACIDOSIS	rs876498	A	G	0.343	|| id:finn-b-DM_KETOACIDOSIS	TRUE	reported	igd	0.000127899	21.3246
28	22	30537526	-0.1228	0.0233	1.448e-07	166711	finn-b-DM_KETOACIDOSIS	rs5997579	C	T	0.5195	|| id:finn-b-DM_KETOACIDOSIS	TRUE	reported	igd	0.00016659	27.7766
