# Supplementary material for: Mitochondrial proteins as therapeutic targets in diabetic ketoacidosis: evidence from Mendelian randomization analysis
Source: Front Pharmacol. 2024 Oct 14;15:1448505. doi: 10.3389/fphar.2024.1448505 (PMC11513349; doi:10.3389/fphar.2024.1448505)
Supplement: Supplementary file 5 [file DataSheet5.XLSX]

## Sheet: 03.Heter_results_table
	id.exposure	id.outcome	method	Q	Q_df	Q_pval
1	prot-a-1942	finn-b-DM_KETOACIDOSIS	MR Egger	23.9628	19	0.197585
2	prot-a-1942	finn-b-DM_KETOACIDOSIS	Inverse variance weighted	23.9685	20	0.243771
3	prot-a-1942	finn-b-E4_DM1KETO	MR Egger	13.2744	18	0.775018
4	prot-a-1942	finn-b-E4_DM1KETO	Inverse variance weighted	13.3391	19	0.82077
5	prot-a-1942	finn-b-E4_DM2KETO	MR Egger	13.5471	17	0.698862
6	prot-a-1942	finn-b-E4_DM2KETO	Inverse variance weighted	14.5367	18	0.693492
7	prot-a-1942	finn-b-E4_DMNASKETO	MR Egger	14.8757	17	0.604438
8	prot-a-1942	finn-b-E4_DMNASKETO	Inverse variance weighted	15.0012	18	0.661885
9	prot-a-1970	finn-b-DM_KETOACIDOSIS	MR Egger	31.5788	42	0.879634
10	prot-a-1970	finn-b-DM_KETOACIDOSIS	Inverse variance weighted	31.5994	43	0.900604
11	prot-a-1970	finn-b-E4_DM1KETO	MR Egger	27.0189	43	0.972908
12	prot-a-1970	finn-b-E4_DM1KETO	Inverse variance weighted	27.1208	44	0.978654
13	prot-a-1970	finn-b-E4_DM2KETO	MR Egger	21.5598	40	0.992416
14	prot-a-1970	finn-b-E4_DM2KETO	Inverse variance weighted	21.6744	41	0.994335
15	prot-a-1970	finn-b-E4_DMNASKETO	MR Egger	24.9681	41	0.977137
16	prot-a-1970	finn-b-E4_DMNASKETO	Inverse variance weighted	25.7731	42	0.976931
17	prot-a-332	finn-b-DM_KETOACIDOSIS	MR Egger	23.5762	29	0.749539
18	prot-a-332	finn-b-DM_KETOACIDOSIS	Inverse variance weighted	23.7234	30	0.78439
19	prot-a-332	finn-b-E4_DM1KETO	MR Egger	20.4085	27	0.813184
20	prot-a-332	finn-b-E4_DM1KETO	Inverse variance weighted	20.4333	28	0.848163
21	prot-a-332	finn-b-E4_DM2KETO	MR Egger	19.0206	26	0.835557
22	prot-a-332	finn-b-E4_DM2KETO	Inverse variance weighted	19.0207	27	0.869244
23	prot-a-332	finn-b-E4_DMNASKETO	MR Egger	25.7641	27	0.531719
24	prot-a-332	finn-b-E4_DMNASKETO	Inverse variance weighted	28.8899	28	0.418127
25	prot-a-2235	finn-b-DM_KETOACIDOSIS	MR Egger	15.1268	26	0.954971
26	prot-a-2235	finn-b-DM_KETOACIDOSIS	Inverse variance weighted	15.1272	27	0.96761
27	prot-a-2235	finn-b-E4_DM1KETO	MR Egger	18.8088	29	0.926094
28	prot-a-2235	finn-b-E4_DM1KETO	Inverse variance weighted	18.818	30	0.943737
29	prot-a-2235	finn-b-E4_DM2KETO	MR Egger	22.2722	28	0.768536
30	prot-a-2235	finn-b-E4_DM2KETO	Inverse variance weighted	22.4681	29	0.800304
31	prot-a-2235	finn-b-E4_DMNASKETO	MR Egger	19.1339	28	0.893955
32	prot-a-2235	finn-b-E4_DMNASKETO	Inverse variance weighted	19.6544	29	0.903346
33	prot-a-1945	finn-b-DM_KETOACIDOSIS	MR Egger	30.2108	28	0.353214
34	prot-a-1945	finn-b-DM_KETOACIDOSIS	Inverse variance weighted	32.4206	29	0.301716
35	prot-a-1945	finn-b-E4_DM1KETO	MR Egger	21.7946	32	0.912774
36	prot-a-1945	finn-b-E4_DM1KETO	Inverse variance weighted	21.9273	33	0.929205
37	prot-a-1945	finn-b-E4_DM2KETO	MR Egger	23.6044	29	0.748186
38	prot-a-1945	finn-b-E4_DM2KETO	Inverse variance weighted	24.404	30	0.753445
39	prot-a-1945	finn-b-E4_DMNASKETO	MR Egger	30.3563	30	0.44752
40	prot-a-1945	finn-b-E4_DMNASKETO	Inverse variance weighted	30.8604	31	0.473263
41	prot-a-308	finn-b-DM_KETOACIDOSIS	MR Egger	19.379	38	0.994758
42	prot-a-308	finn-b-DM_KETOACIDOSIS	Inverse variance weighted	20.4238	39	0.993789
43	prot-a-308	finn-b-E4_DM1KETO	MR Egger	27.1336	39	0.924081
44	prot-a-308	finn-b-E4_DM1KETO	Inverse variance weighted	27.6102	40	0.931182
45	prot-a-308	finn-b-E4_DM2KETO	MR Egger	39.1784	38	0.416765
46	prot-a-308	finn-b-E4_DM2KETO	Inverse variance weighted	39.3598	39	0.453772
47	prot-a-308	finn-b-E4_DMNASKETO	MR Egger	33.9665	38	0.656483
48	prot-a-308	finn-b-E4_DMNASKETO	Inverse variance weighted	35.0975	39	0.648515
49	prot-a-825	finn-b-DM_KETOACIDOSIS	MR Egger	35.6128	45	0.84049
50	prot-a-825	finn-b-DM_KETOACIDOSIS	Inverse variance weighted	35.6131	46	0.865684
51	prot-a-825	finn-b-E4_DM1KETO	MR Egger	39.439	44	0.667246
52	prot-a-825	finn-b-E4_DM1KETO	Inverse variance weighted	39.6736	45	0.696449
53	prot-a-825	finn-b-E4_DM2KETO	MR Egger	22.4534	44	0.99714
54	prot-a-825	finn-b-E4_DM2KETO	Inverse variance weighted	23.4125	45	0.996754
55	prot-a-825	finn-b-E4_DMNASKETO	MR Egger	28.8867	43	0.951124
56	prot-a-825	finn-b-E4_DMNASKETO	Inverse variance weighted	30.6508	44	0.936532
57	prot-a-1281	finn-b-DM_KETOACIDOSIS	MR Egger	6.99284	11	0.799663
58	prot-a-1281	finn-b-DM_KETOACIDOSIS	Inverse variance weighted	7.29392	12	0.837595
59	prot-a-1281	finn-b-E4_DM1KETO	MR Egger	7.28661	10	0.698139
60	prot-a-1281	finn-b-E4_DM1KETO	Inverse variance weighted	9.71996	11	0.555739
61	prot-a-1281	finn-b-E4_DM2KETO	MR Egger	2.54002	11	0.995517
62	prot-a-1281	finn-b-E4_DM2KETO	Inverse variance weighted	2.58871	12	0.997817
63	prot-a-1281	finn-b-E4_DMNASKETO	MR Egger	24.7506	24	0.419413
64	prot-a-1281	finn-b-E4_DMNASKETO	Inverse variance weighted	24.876	25	0.469341
65	prot-a-1356	finn-b-DM_KETOACIDOSIS	MR Egger	22.1447	31	0.878415
66	prot-a-1356	finn-b-DM_KETOACIDOSIS	Inverse variance weighted	22.1815	32	0.902476
67	prot-a-1356	finn-b-E4_DM1KETO	MR Egger	24.7438	30	0.737386
68	prot-a-1356	finn-b-E4_DM1KETO	Inverse variance weighted	25.7816	31	0.731723
69	prot-a-1356	finn-b-E4_DM2KETO	MR Egger	27.2527	30	0.609974
70	prot-a-1356	finn-b-E4_DM2KETO	Inverse variance weighted	27.253	31	0.659406
71	prot-a-1356	finn-b-E4_DMNASKETO	MR Egger	18.4812	26	0.857573
72	prot-a-1356	finn-b-E4_DMNASKETO	Inverse variance weighted	18.4942	27	0.887689
73	prot-a-1997	finn-b-DM_KETOACIDOSIS	MR Egger	26.3991	37	0.902356
74	prot-a-1997	finn-b-DM_KETOACIDOSIS	Inverse variance weighted	28.7928	38	0.85943
75	prot-a-1997	finn-b-E4_DM1KETO	MR Egger	39.8719	38	0.386844
76	prot-a-1997	finn-b-E4_DM1KETO	Inverse variance weighted	41.024	39	0.381869
77	prot-a-1997	finn-b-E4_DM2KETO	MR Egger	30.9216	37	0.748819
78	prot-a-1997	finn-b-E4_DM2KETO	Inverse variance weighted	31.3667	38	0.76809
79	prot-a-1997	finn-b-E4_DMNASKETO	MR Egger	17.2701	37	0.997652
80	prot-a-1997	finn-b-E4_DMNASKETO	Inverse variance weighted	17.3654	38	0.998357
81	prot-a-1964	finn-b-DM_KETOACIDOSIS	MR Egger	15.6555	28	0.970651
82	prot-a-1964	finn-b-DM_KETOACIDOSIS	Inverse variance weighted	15.6889	29	0.978866
83	prot-a-1964	finn-b-E4_DM1KETO	MR Egger	27.6049	31	0.641481
84	prot-a-1964	finn-b-E4_DM1KETO	Inverse variance weighted	28.1336	32	0.662739
85	prot-a-1964	finn-b-E4_DM2KETO	MR Egger	21.649	30	0.866504
86	prot-a-1964	finn-b-E4_DM2KETO	Inverse variance weighted	21.7945	31	0.889361
87	prot-a-1964	finn-b-E4_DMNASKETO	MR Egger	24.6825	28	0.645055
88	prot-a-1964	finn-b-E4_DMNASKETO	Inverse variance weighted	25.8528	29	0.633346
89	prot-a-1368	finn-b-DM_KETOACIDOSIS	MR Egger	12.3351	18	0.829462
90	prot-a-1368	finn-b-DM_KETOACIDOSIS	Inverse variance weighted	12.3415	19	0.870512
91	prot-a-1368	finn-b-E4_DM1KETO	MR Egger	14.5879	17	0.625136
92	prot-a-1368	finn-b-E4_DM1KETO	Inverse variance weighted	15.2042	18	0.647902
93	prot-a-1368	finn-b-E4_DM2KETO	MR Egger	17.8097	19	0.535182
94	prot-a-1368	finn-b-E4_DM2KETO	Inverse variance weighted	19.0102	20	0.521165
95	prot-a-1368	finn-b-E4_DMNASKETO	MR Egger	15.4359	17	0.564115
96	prot-a-1368	finn-b-E4_DMNASKETO	Inverse variance weighted	15.459	18	0.63025
97	prot-a-2190	finn-b-DM_KETOACIDOSIS	MR Egger	17.3945	28	0.940385
98	prot-a-2190	finn-b-DM_KETOACIDOSIS	Inverse variance weighted	17.8617	29	0.947043
99	prot-a-2190	finn-b-E4_DM1KETO	MR Egger	18.9171	27	0.873002
100	prot-a-2190	finn-b-E4_DM1KETO	Inverse variance weighted	19.6757	28	0.875996
101	prot-a-2190	finn-b-E4_DM2KETO	MR Egger	20.1086	27	0.826169
102	prot-a-2190	finn-b-E4_DM2KETO	Inverse variance weighted	20.1655	28	0.858356
103	prot-a-2190	finn-b-E4_DMNASKETO	MR Egger	19.9393	28	0.866667
104	prot-a-2190	finn-b-E4_DMNASKETO	Inverse variance weighted	22.8196	29	0.784732
105	prot-a-1055	finn-b-DM_KETOACIDOSIS	MR Egger	25.7019	28	0.589424
106	prot-a-1055	finn-b-DM_KETOACIDOSIS	Inverse variance weighted	26.2991	29	0.609463
107	prot-a-1055	finn-b-E4_DM1KETO	MR Egger	25.9799	30	0.676155
108	prot-a-1055	finn-b-E4_DM1KETO	Inverse variance weighted	26.6428	31	0.689991
109	prot-a-1055	finn-b-E4_DM2KETO	MR Egger	21.5979	30	0.868267
110	prot-a-1055	finn-b-E4_DM2KETO	Inverse variance weighted	25.7393	31	0.733721
111	prot-a-1055	finn-b-E4_DMNASKETO	MR Egger	25.5313	28	0.598792
112	prot-a-1055	finn-b-E4_DMNASKETO	Inverse variance weighted	26.6722	29	0.589387
113	prot-a-640	finn-b-DM_KETOACIDOSIS	MR Egger	34.1234	40	0.731286
114	prot-a-640	finn-b-DM_KETOACIDOSIS	Inverse variance weighted	36.9336	41	0.651918
115	prot-a-640	finn-b-E4_DM1KETO	MR Egger	22.8199	36	0.95695
116	prot-a-640	finn-b-E4_DM1KETO	Inverse variance weighted	23.0567	37	0.964498
117	prot-a-640	finn-b-E4_DM2KETO	MR Egger	27.1665	35	0.825258
118	prot-a-640	finn-b-E4_DM2KETO	Inverse variance weighted	27.9898	36	0.827563
119	prot-a-640	finn-b-E4_DMNASKETO	MR Egger	30.4589	39	0.834303
120	prot-a-640	finn-b-E4_DMNASKETO	Inverse variance weighted	30.6168	40	0.857325
121	prot-a-818	finn-b-DM_KETOACIDOSIS	MR Egger	30.2252	40	0.868848
122	prot-a-818	finn-b-DM_KETOACIDOSIS	Inverse variance weighted	32.3463	41	0.830846
123	prot-a-818	finn-b-E4_DM1KETO	MR Egger	28.2761	40	0.917716
124	prot-a-818	finn-b-E4_DM1KETO	Inverse variance weighted	31.0378	41	0.870591
125	prot-a-818	finn-b-E4_DM2KETO	MR Egger	39.1488	42	0.596843
126	prot-a-818	finn-b-E4_DM2KETO	Inverse variance weighted	41.826	43	0.522185
127	prot-a-818	finn-b-E4_DMNASKETO	MR Egger	19.3511	41	0.998384
128	prot-a-818	finn-b-E4_DMNASKETO	Inverse variance weighted	22.4839	42	0.994095
129	prot-a-612	finn-b-DM_KETOACIDOSIS	MR Egger	21.0219	27	0.78526
130	prot-a-612	finn-b-DM_KETOACIDOSIS	Inverse variance weighted	21.9394	28	0.78409
131	prot-a-612	finn-b-E4_DM1KETO	MR Egger	23.5262	30	0.793023
132	prot-a-612	finn-b-E4_DM1KETO	Inverse variance weighted	26.0807	31	0.717448
133	prot-a-612	finn-b-E4_DM2KETO	MR Egger	25.8739	31	0.727342
134	prot-a-612	finn-b-E4_DM2KETO	Inverse variance weighted	26.6038	32	0.736302
135	prot-a-612	finn-b-E4_DMNASKETO	MR Egger	18.6321	30	0.947377
136	prot-a-612	finn-b-E4_DMNASKETO	Inverse variance weighted	18.6825	31	0.960004
137	prot-a-2866	finn-b-DM_KETOACIDOSIS	MR Egger	29.3191	35	0.738507
138	prot-a-2866	finn-b-DM_KETOACIDOSIS	Inverse variance weighted	32.4266	36	0.639302
139	prot-a-2866	finn-b-E4_DM1KETO	MR Egger	30.9443	33	0.569808
140	prot-a-2866	finn-b-E4_DM1KETO	Inverse variance weighted	31.7235	34	0.579674
141	prot-a-2866	finn-b-E4_DM2KETO	MR Egger	40.3285	33	0.177856
142	prot-a-2866	finn-b-E4_DM2KETO	Inverse variance weighted	41.0782	34	0.188141
143	prot-a-2866	finn-b-E4_DMNASKETO	MR Egger	26.8251	35	0.837471
144	prot-a-2866	finn-b-E4_DMNASKETO	Inverse variance weighted	27.6265	36	0.840242
145	prot-a-992	finn-b-DM_KETOACIDOSIS	MR Egger	27.3875	28	0.497231
146	prot-a-992	finn-b-DM_KETOACIDOSIS	Inverse variance weighted	28.6501	29	0.483396
147	prot-a-992	finn-b-E4_DM1KETO	MR Egger	18.8516	30	0.94306
148	prot-a-992	finn-b-E4_DM1KETO	Inverse variance weighted	21.3359	31	0.902764
149	prot-a-992	finn-b-E4_DM2KETO	MR Egger	20.3883	30	0.906036
150	prot-a-992	finn-b-E4_DM2KETO	Inverse variance weighted	20.6726	31	0.920279
151	prot-a-992	finn-b-E4_DMNASKETO	MR Egger	13.6303	28	0.98961
152	prot-a-992	finn-b-E4_DMNASKETO	Inverse variance weighted	13.6807	29	0.992878
153	prot-a-1961	finn-b-DM_KETOACIDOSIS	MR Egger	17.4342	25	0.865446
154	prot-a-1961	finn-b-DM_KETOACIDOSIS	Inverse variance weighted	20.3078	26	0.776749
155	prot-a-1961	finn-b-E4_DM1KETO	MR Egger	20.094	27	0.826788
156	prot-a-1961	finn-b-E4_DM1KETO	Inverse variance weighted	21.7523	28	0.792626
157	prot-a-1961	finn-b-E4_DM2KETO	MR Egger	27.512	27	0.436453
158	prot-a-1961	finn-b-E4_DM2KETO	Inverse variance weighted	29.8712	28	0.369399
159	prot-a-1961	finn-b-E4_DMNASKETO	MR Egger	24.3769	27	0.609337
160	prot-a-1961	finn-b-E4_DMNASKETO	Inverse variance weighted	26.1617	28	0.564154
161	prot-a-641	finn-b-DM_KETOACIDOSIS	MR Egger	17.5437	26	0.89174
162	prot-a-641	finn-b-DM_KETOACIDOSIS	Inverse variance weighted	17.9132	27	0.906151
163	prot-a-641	finn-b-E4_DM1KETO	MR Egger	25.0223	28	0.626619
164	prot-a-641	finn-b-E4_DM1KETO	Inverse variance weighted	25.0867	29	0.673738
165	prot-a-641	finn-b-E4_DM2KETO	MR Egger	14.5665	26	0.964755
166	prot-a-641	finn-b-E4_DM2KETO	Inverse variance weighted	15.6485	27	0.95932
167	prot-a-641	finn-b-E4_DMNASKETO	MR Egger	32.962	28	0.237148
168	prot-a-641	finn-b-E4_DMNASKETO	Inverse variance weighted	32.972	29	0.278869
169	prot-a-2129	finn-b-DM_KETOACIDOSIS	MR Egger	20.8602	31	0.91555
170	prot-a-2129	finn-b-DM_KETOACIDOSIS	Inverse variance weighted	21.0066	32	0.93152
171	prot-a-2129	finn-b-E4_DM1KETO	MR Egger	24.3809	33	0.861362
172	prot-a-2129	finn-b-E4_DM1KETO	Inverse variance weighted	25.1064	34	0.865915
173	prot-a-2129	finn-b-E4_DM2KETO	MR Egger	18.6148	32	0.971355
174	prot-a-2129	finn-b-E4_DM2KETO	Inverse variance weighted	18.7985	33	0.977494
175	prot-a-2129	finn-b-E4_DMNASKETO	MR Egger	29.2104	33	0.656395
176	prot-a-2129	finn-b-E4_DMNASKETO	Inverse variance weighted	29.259	34	0.69921
177	prot-a-2575	finn-b-DM_KETOACIDOSIS	MR Egger	12.799	32	0.999009
178	prot-a-2575	finn-b-DM_KETOACIDOSIS	Inverse variance weighted	12.8474	33	0.999372
179	prot-a-2575	finn-b-E4_DM1KETO	MR Egger	21.5956	32	0.917789
180	prot-a-2575	finn-b-E4_DM1KETO	Inverse variance weighted	21.769	33	0.932625
181	prot-a-2575	finn-b-E4_DM2KETO	MR Egger	25.8204	32	0.771495
182	prot-a-2575	finn-b-E4_DM2KETO	Inverse variance weighted	27.7373	33	0.726585
183	prot-a-2575	finn-b-E4_DMNASKETO	MR Egger	26.0538	33	0.799531
184	prot-a-2575	finn-b-E4_DMNASKETO	Inverse variance weighted	26.4328	34	0.819555
185	prot-a-1220	finn-b-DM_KETOACIDOSIS	MR Egger	27.0564	33	0.757206
186	prot-a-1220	finn-b-DM_KETOACIDOSIS	Inverse variance weighted	27.3557	34	0.783133
187	prot-a-1220	finn-b-E4_DM1KETO	MR Egger	24.1727	34	0.893954
188	prot-a-1220	finn-b-E4_DM1KETO	Inverse variance weighted	27.4666	35	0.814142
189	prot-a-1220	finn-b-E4_DM2KETO	MR Egger	28.6111	35	0.768737
190	prot-a-1220	finn-b-E4_DM2KETO	Inverse variance weighted	29.434	36	0.77237
191	prot-a-1220	finn-b-E4_DMNASKETO	MR Egger	19.1661	32	0.964271
192	prot-a-1220	finn-b-E4_DMNASKETO	Inverse variance weighted	19.2846	33	0.97242
193	prot-a-1783	finn-b-DM_KETOACIDOSIS	MR Egger	26.0351	24	0.351385
194	prot-a-1783	finn-b-DM_KETOACIDOSIS	Inverse variance weighted	26.0599	25	0.404407
195	prot-a-1783	finn-b-E4_DM1KETO	MR Egger	18.5616	23	0.726355
196	prot-a-1783	finn-b-E4_DM1KETO	Inverse variance weighted	18.5754	24	0.77424
197	prot-a-1783	finn-b-E4_DM2KETO	MR Egger	18.3575	28	0.916785
198	prot-a-1783	finn-b-E4_DM2KETO	Inverse variance weighted	18.4814	29	0.933865
199	prot-a-1783	finn-b-E4_DMNASKETO	MR Egger	20.4944	25	0.720432
200	prot-a-1783	finn-b-E4_DMNASKETO	Inverse variance weighted	21.1281	26	0.735322
201	prot-a-2749	finn-b-DM_KETOACIDOSIS	MR Egger	22.3237	28	0.766091
202	prot-a-2749	finn-b-DM_KETOACIDOSIS	Inverse variance weighted	22.5122	29	0.79838
203	prot-a-2749	finn-b-E4_DM1KETO	MR Egger	22.5405	29	0.797138
204	prot-a-2749	finn-b-E4_DM1KETO	Inverse variance weighted	22.5415	30	0.83363
205	prot-a-2749	finn-b-E4_DM2KETO	MR Egger	24.4799	30	0.749891
206	prot-a-2749	finn-b-E4_DM2KETO	Inverse variance weighted	24.5048	31	0.789417
207	prot-a-2749	finn-b-E4_DMNASKETO	MR Egger	26.0491	31	0.718969
208	prot-a-2749	finn-b-E4_DMNASKETO	Inverse variance weighted	26.2576	32	0.752101
209	prot-a-1941	finn-b-DM_KETOACIDOSIS	MR Egger	27.9584	28	0.466656
210	prot-a-1941	finn-b-DM_KETOACIDOSIS	Inverse variance weighted	28.0013	29	0.517841
211	prot-a-1941	finn-b-E4_DM1KETO	MR Egger	16.6789	26	0.918463
212	prot-a-1941	finn-b-E4_DM1KETO	Inverse variance weighted	16.7189	27	0.937828
213	prot-a-1941	finn-b-E4_DM2KETO	MR Egger	20.6709	25	0.710808
214	prot-a-1941	finn-b-E4_DM2KETO	Inverse variance weighted	20.7319	26	0.755665
215	prot-a-1941	finn-b-E4_DMNASKETO	MR Egger	16.8788	26	0.9127
216	prot-a-1941	finn-b-E4_DMNASKETO	Inverse variance weighted	17.0326	27	0.930315
217	prot-a-64	finn-b-DM_KETOACIDOSIS	MR Egger	13.7636	25	0.965698
218	prot-a-64	finn-b-DM_KETOACIDOSIS	Inverse variance weighted	15.1852	26	0.953853
219	prot-a-64	finn-b-E4_DM1KETO	MR Egger	23.4715	26	0.606155
220	prot-a-64	finn-b-E4_DM1KETO	Inverse variance weighted	26.4349	27	0.494577
221	prot-a-64	finn-b-E4_DM2KETO	MR Egger	15.9355	26	0.937742
222	prot-a-64	finn-b-E4_DM2KETO	Inverse variance weighted	15.936	27	0.954157
223	prot-a-64	finn-b-E4_DMNASKETO	MR Egger	17.7712	28	0.931766
224	prot-a-64	finn-b-E4_DMNASKETO	Inverse variance weighted	19.2456	29	0.914826
225	prot-a-534	finn-b-DM_KETOACIDOSIS	MR Egger	22.9633	30	0.816767
226	prot-a-534	finn-b-DM_KETOACIDOSIS	Inverse variance weighted	22.9849	31	0.849685
227	prot-a-534	finn-b-E4_DM1KETO	MR Egger	28.4435	31	0.59819
228	prot-a-534	finn-b-E4_DM1KETO	Inverse variance weighted	28.4783	32	0.645518
229	prot-a-534	finn-b-E4_DM2KETO	MR Egger	26.5895	32	0.736962
230	prot-a-534	finn-b-E4_DM2KETO	Inverse variance weighted	27.2611	33	0.748144
231	prot-a-534	finn-b-E4_DMNASKETO	MR Egger	24.5243	34	0.883854
232	prot-a-534	finn-b-E4_DMNASKETO	Inverse variance weighted	24.7154	35	0.902133
233	prot-a-1943	finn-b-DM_KETOACIDOSIS	MR Egger	18.7706	28	0.905063
234	prot-a-1943	finn-b-DM_KETOACIDOSIS	Inverse variance weighted	18.8024	29	0.926251
235	prot-a-1943	finn-b-E4_DM1KETO	MR Egger	19.9003	28	0.868072
236	prot-a-1943	finn-b-E4_DM1KETO	Inverse variance weighted	20.0948	29	0.889955
237	prot-a-1943	finn-b-E4_DM2KETO	MR Egger	21.6265	27	0.756106
238	prot-a-1943	finn-b-E4_DM2KETO	Inverse variance weighted	24.6838	28	0.644987
239	prot-a-1943	finn-b-E4_DMNASKETO	MR Egger	32.6593	28	0.248516
240	prot-a-1943	finn-b-E4_DMNASKETO	Inverse variance weighted	32.8759	29	0.282774
241	prot-a-2776	finn-b-DM_KETOACIDOSIS	MR Egger	24.8297	38	0.950849
242	prot-a-2776	finn-b-DM_KETOACIDOSIS	Inverse variance weighted	24.9322	39	0.960845
243	prot-a-2776	finn-b-E4_DM1KETO	MR Egger	24.8347	40	0.971125
244	prot-a-2776	finn-b-E4_DM1KETO	Inverse variance weighted	25.0316	41	0.9766
245	prot-a-2776	finn-b-E4_DM2KETO	MR Egger	29.1665	37	0.817313
246	prot-a-2776	finn-b-E4_DM2KETO	Inverse variance weighted	29.2463	38	0.845055
247	prot-a-2776	finn-b-E4_DMNASKETO	MR Egger	21.9106	40	0.99108
248	prot-a-2776	finn-b-E4_DMNASKETO	Inverse variance weighted	21.9168	41	0.993634
249	prot-a-1907	finn-b-DM_KETOACIDOSIS	MR Egger	15.9046	31	0.988582
250	prot-a-1907	finn-b-DM_KETOACIDOSIS	Inverse variance weighted	15.9362	32	0.992053
251	prot-a-1907	finn-b-E4_DM1KETO	MR Egger	7.24678	29	0.999987
252	prot-a-1907	finn-b-E4_DM1KETO	Inverse variance weighted	8.12734	30	0.999976
253	prot-a-1907	finn-b-E4_DM2KETO	MR Egger	20.3502	30	0.907102
254	prot-a-1907	finn-b-E4_DM2KETO	Inverse variance weighted	20.3502	31	0.927998
255	prot-a-1907	finn-b-E4_DMNASKETO	MR Egger	16.9027	30	0.973723
256	prot-a-1907	finn-b-E4_DMNASKETO	Inverse variance weighted	18.2807	31	0.965862
257	prot-a-1953	finn-b-DM_KETOACIDOSIS	MR Egger	34.2285	27	0.159505
258	prot-a-1953	finn-b-DM_KETOACIDOSIS	Inverse variance weighted	34.473	28	0.185731
259	prot-a-1953	finn-b-E4_DM1KETO	MR Egger	17.3931	27	0.920975
260	prot-a-1953	finn-b-E4_DM1KETO	Inverse variance weighted	17.8372	28	0.930177
261	prot-a-1953	finn-b-E4_DM2KETO	MR Egger	22.6334	27	0.70454
262	prot-a-1953	finn-b-E4_DM2KETO	Inverse variance weighted	24.3086	28	0.665148
263	prot-a-1953	finn-b-E4_DMNASKETO	MR Egger	25.5329	28	0.598705
264	prot-a-1953	finn-b-E4_DMNASKETO	Inverse variance weighted	25.7845	29	0.636985
265	prot-a-63	finn-b-DM_KETOACIDOSIS	MR Egger	30.4943	31	0.491891
266	prot-a-63	finn-b-DM_KETOACIDOSIS	Inverse variance weighted	30.5159	32	0.541685
267	prot-a-63	finn-b-E4_DM1KETO	MR Egger	23.9099	28	0.68628
268	prot-a-63	finn-b-E4_DM1KETO	Inverse variance weighted	24.0021	29	0.728828
269	prot-a-63	finn-b-E4_DM2KETO	MR Egger	20.8624	30	0.892141
270	prot-a-63	finn-b-E4_DM2KETO	Inverse variance weighted	22.2753	31	0.874175
271	prot-a-63	finn-b-E4_DMNASKETO	MR Egger	28.4165	31	0.599596
272	prot-a-63	finn-b-E4_DMNASKETO	Inverse variance weighted	28.4271	32	0.648085
273	prot-a-2657	finn-b-DM_KETOACIDOSIS	MR Egger	18.3185	19	0.501267
274	prot-a-2657	finn-b-DM_KETOACIDOSIS	Inverse variance weighted	18.9462	20	0.525325
275	prot-a-2657	finn-b-E4_DM1KETO	MR Egger	11.1113	20	0.943285
276	prot-a-2657	finn-b-E4_DM1KETO	Inverse variance weighted	11.1131	21	0.960539
277	prot-a-2657	finn-b-E4_DM2KETO	MR Egger	16.1438	19	0.647662
278	prot-a-2657	finn-b-E4_DM2KETO	Inverse variance weighted	17.6751	20	0.608803
279	prot-a-2657	finn-b-E4_DMNASKETO	MR Egger	16.587	19	0.617823
280	prot-a-2657	finn-b-E4_DMNASKETO	Inverse variance weighted	16.6786	20	0.673737
281	prot-a-1944	finn-b-DM_KETOACIDOSIS	MR Egger	21.4169	33	0.939828
282	prot-a-1944	finn-b-DM_KETOACIDOSIS	Inverse variance weighted	21.4936	34	0.952836
283	prot-a-1944	finn-b-E4_DM1KETO	MR Egger	20.5299	32	0.941442
284	prot-a-1944	finn-b-E4_DM1KETO	Inverse variance weighted	20.8725	33	0.949896
285	prot-a-1944	finn-b-E4_DM2KETO	MR Egger	31.234	34	0.603905
286	prot-a-1944	finn-b-E4_DM2KETO	Inverse variance weighted	32.4251	35	0.593035
287	prot-a-1944	finn-b-E4_DMNASKETO	MR Egger	29.7294	34	0.677054
288	prot-a-1944	finn-b-E4_DMNASKETO	Inverse variance weighted	30.2292	35	0.697657
289	prot-a-2764	finn-b-DM_KETOACIDOSIS	MR Egger	6.57599	17	0.988404
290	prot-a-2764	finn-b-DM_KETOACIDOSIS	Inverse variance weighted	8.7365	18	0.965538
291	prot-a-2764	finn-b-E4_DM1KETO	MR Egger	7.75566	18	0.982056
292	prot-a-2764	finn-b-E4_DM1KETO	Inverse variance weighted	7.90509	19	0.987601
293	prot-a-2764	finn-b-E4_DM2KETO	MR Egger	17.1327	17	0.44541
294	prot-a-2764	finn-b-E4_DM2KETO	Inverse variance weighted	17.4954	18	0.48933
295	prot-a-2764	finn-b-E4_DMNASKETO	MR Egger	16.0902	38	0.999306
296	prot-a-2764	finn-b-E4_DMNASKETO	Inverse variance weighted	17.3043	39	0.998971
297	prot-a-2737	finn-b-DM_KETOACIDOSIS	MR Egger	20.418	26	0.771346
298	prot-a-2737	finn-b-DM_KETOACIDOSIS	Inverse variance weighted	20.5376	27	0.807456
299	prot-a-2737	finn-b-E4_DM1KETO	MR Egger	21.2416	26	0.729387
300	prot-a-2737	finn-b-E4_DM1KETO	Inverse variance weighted	21.2417	27	0.77484
301	prot-a-2737	finn-b-E4_DM2KETO	MR Egger	18.8726	26	0.841763
302	prot-a-2737	finn-b-E4_DM2KETO	Inverse variance weighted	19.1742	27	0.863565
303	prot-a-2737	finn-b-E4_DMNASKETO	MR Egger	27.7027	27	0.426423
304	prot-a-2737	finn-b-E4_DMNASKETO	Inverse variance weighted	27.7755	28	0.476391
305	prot-a-2024	finn-b-DM_KETOACIDOSIS	MR Egger	17.2951	34	0.992251
306	prot-a-2024	finn-b-DM_KETOACIDOSIS	Inverse variance weighted	17.3385	35	0.994573
307	prot-a-2024	finn-b-E4_DM1KETO	MR Egger	21.7504	36	0.970671
308	prot-a-2024	finn-b-E4_DM1KETO	Inverse variance weighted	25.2098	37	0.929395
309	prot-a-2024	finn-b-E4_DM2KETO	MR Egger	32.6215	38	0.716078
310	prot-a-2024	finn-b-E4_DM2KETO	Inverse variance weighted	32.6218	39	0.754635
311	prot-a-2024	finn-b-E4_DMNASKETO	MR Egger	19.9791	40	0.996584
312	prot-a-2024	finn-b-E4_DMNASKETO	Inverse variance weighted	20.1321	41	0.997464
313	prot-a-2025	finn-b-DM_KETOACIDOSIS	MR Egger	19.5777	37	0.991679
314	prot-a-2025	finn-b-DM_KETOACIDOSIS	Inverse variance weighted	19.5987	38	0.994126
315	prot-a-2025	finn-b-E4_DM1KETO	MR Egger	22.6581	38	0.977019
316	prot-a-2025	finn-b-E4_DM1KETO	Inverse variance weighted	22.6589	39	0.983019
317	prot-a-2025	finn-b-E4_DM2KETO	MR Egger	23.639	34	0.908215
318	prot-a-2025	finn-b-E4_DM2KETO	Inverse variance weighted	23.6558	35	0.927335
319	prot-a-2025	finn-b-E4_DMNASKETO	MR Egger	33.7059	36	0.578177
320	prot-a-2025	finn-b-E4_DMNASKETO	Inverse variance weighted	33.709	37	0.624136
321	prot-a-2653	finn-b-DM_KETOACIDOSIS	MR Egger	19.874	37	0.9904
322	prot-a-2653	finn-b-DM_KETOACIDOSIS	Inverse variance weighted	21.9461	38	0.982701
323	prot-a-2653	finn-b-E4_DM1KETO	MR Egger	26.3716	37	0.903047
324	prot-a-2653	finn-b-E4_DM1KETO	Inverse variance weighted	26.3778	38	0.922392
325	prot-a-2653	finn-b-E4_DM2KETO	MR Egger	21.5576	33	0.937016
326	prot-a-2653	finn-b-E4_DM2KETO	Inverse variance weighted	22.3755	34	0.936892
327	prot-a-2653	finn-b-E4_DMNASKETO	MR Egger	36.2462	37	0.504189
328	prot-a-2653	finn-b-E4_DMNASKETO	Inverse variance weighted	37.0201	38	0.51462
329	prot-a-2799	finn-b-DM_KETOACIDOSIS	MR Egger	29.0263	42	0.935754
330	prot-a-2799	finn-b-DM_KETOACIDOSIS	Inverse variance weighted	29.2717	43	0.945399
331	prot-a-2799	finn-b-E4_DM1KETO	MR Egger	32.7723	42	0.845543
332	prot-a-2799	finn-b-E4_DM1KETO	Inverse variance weighted	33.107	43	0.861763
333	prot-a-2799	finn-b-E4_DM2KETO	MR Egger	35.884	39	0.612786
334	prot-a-2799	finn-b-E4_DM2KETO	Inverse variance weighted	36.4597	40	0.630417
335	prot-a-2799	finn-b-E4_DMNASKETO	MR Egger	29.7028	44	0.951201
336	prot-a-2799	finn-b-E4_DMNASKETO	Inverse variance weighted	30.0689	45	0.957246
337	prot-a-3015	finn-b-DM_KETOACIDOSIS	MR Egger	25.1396	28	0.620224
338	prot-a-3015	finn-b-DM_KETOACIDOSIS	Inverse variance weighted	26.7238	29	0.586604
339	prot-a-3015	finn-b-E4_DM1KETO	MR Egger	21.0431	31	0.91077
340	prot-a-3015	finn-b-E4_DM1KETO	Inverse variance weighted	21.3369	32	0.924023
341	prot-a-3015	finn-b-E4_DM2KETO	MR Egger	13.2254	30	0.996546
342	prot-a-3015	finn-b-E4_DM2KETO	Inverse variance weighted	14.2983	31	0.995475
343	prot-a-3015	finn-b-E4_DMNASKETO	MR Egger	16.2307	29	0.972825
344	prot-a-3015	finn-b-E4_DMNASKETO	Inverse variance weighted	16.5474	30	0.977616
345	prot-a-1965	finn-b-DM_KETOACIDOSIS	MR Egger	15.9155	25	0.917321
346	prot-a-1965	finn-b-DM_KETOACIDOSIS	Inverse variance weighted	16.5805	26	0.921209
347	prot-a-1965	finn-b-E4_DM1KETO	MR Egger	13.1736	24	0.963172
348	prot-a-1965	finn-b-E4_DM1KETO	Inverse variance weighted	13.3961	25	0.971267
349	prot-a-1965	finn-b-E4_DM2KETO	MR Egger	20.6143	25	0.713909
350	prot-a-1965	finn-b-E4_DM2KETO	Inverse variance weighted	20.7839	26	0.753029
351	prot-a-1965	finn-b-E4_DMNASKETO	MR Egger	22.9061	26	0.638256
352	prot-a-1965	finn-b-E4_DMNASKETO	Inverse variance weighted	23.8566	27	0.63826
353	prot-a-385	finn-b-DM_KETOACIDOSIS	MR Egger	24.8353	33	0.845755
354	prot-a-385	finn-b-DM_KETOACIDOSIS	Inverse variance weighted	25.9167	34	0.838473
355	prot-a-385	finn-b-E4_DM1KETO	MR Egger	21.6959	34	0.949462
356	prot-a-385	finn-b-E4_DM1KETO	Inverse variance weighted	22.1211	35	0.955492
357	prot-a-385	finn-b-E4_DM2KETO	MR Egger	25.9923	34	0.835768
358	prot-a-385	finn-b-E4_DM2KETO	Inverse variance weighted	25.9927	35	0.865257
359	prot-a-385	finn-b-E4_DMNASKETO	MR Egger	19.3873	31	0.948046
360	prot-a-385	finn-b-E4_DMNASKETO	Inverse variance weighted	20.3153	32	0.945568
361	prot-a-896	finn-b-DM_KETOACIDOSIS	MR Egger	52.2026	49	0.350575
362	prot-a-896	finn-b-DM_KETOACIDOSIS	Inverse variance weighted	52.2129	50	0.387977
363	prot-a-896	finn-b-E4_DM1KETO	MR Egger	41.1163	47	0.713839
364	prot-a-896	finn-b-E4_DM1KETO	Inverse variance weighted	41.4624	48	0.736072
365	prot-a-896	finn-b-E4_DM2KETO	MR Egger	33.4829	44	0.875498
366	prot-a-896	finn-b-E4_DM2KETO	Inverse variance weighted	34.0528	45	0.883305
367	prot-a-896	finn-b-E4_DMNASKETO	MR Egger	38.9854	47	0.790766
368	prot-a-896	finn-b-E4_DMNASKETO	Inverse variance weighted	42.0948	48	0.712438
369	prot-a-2454	finn-b-DM_KETOACIDOSIS	MR Egger	39.1039	40	0.510445
370	prot-a-2454	finn-b-DM_KETOACIDOSIS	Inverse variance weighted	39.5975	41	0.532982
371	prot-a-2454	finn-b-E4_DM1KETO	MR Egger	22.2763	39	0.985502
372	prot-a-2454	finn-b-E4_DM1KETO	Inverse variance weighted	22.4582	40	0.98862
373	prot-a-2454	finn-b-E4_DM2KETO	MR Egger	15.963	40	0.999754
374	prot-a-2454	finn-b-E4_DM2KETO	Inverse variance weighted	17.0626	41	0.999647
375	prot-a-2454	finn-b-E4_DMNASKETO	MR Egger	37.2796	41	0.63672
376	prot-a-2454	finn-b-E4_DMNASKETO	Inverse variance weighted	37.2826	42	0.677897
377	prot-a-2026	finn-b-DM_KETOACIDOSIS	MR Egger	15.7087	27	0.958275
378	prot-a-2026	finn-b-DM_KETOACIDOSIS	Inverse variance weighted	16.22	28	0.962449
379	prot-a-2026	finn-b-E4_DM1KETO	MR Egger	22.7582	27	0.697935
380	prot-a-2026	finn-b-E4_DM1KETO	Inverse variance weighted	23.0326	28	0.731408
381	prot-a-2026	finn-b-E4_DM2KETO	MR Egger	23.9536	29	0.731214
382	prot-a-2026	finn-b-E4_DM2KETO	Inverse variance weighted	24.4124	30	0.753053
383	prot-a-2026	finn-b-E4_DMNASKETO	MR Egger	14.2451	27	0.978745
384	prot-a-2026	finn-b-E4_DMNASKETO	Inverse variance weighted	15.2637	28	0.975516
385	prot-a-1572	finn-b-DM_KETOACIDOSIS	MR Egger	24.115	29	0.72324
386	prot-a-1572	finn-b-DM_KETOACIDOSIS	Inverse variance weighted	25.9686	30	0.676735
387	prot-a-1572	finn-b-E4_DM1KETO	MR Egger	21.839	31	0.888006
388	prot-a-1572	finn-b-E4_DM1KETO	Inverse variance weighted	21.9021	32	0.909986
389	prot-a-1572	finn-b-E4_DM2KETO	MR Egger	20.9725	31	0.912635
390	prot-a-1572	finn-b-E4_DM2KETO	Inverse variance weighted	23.8673	32	0.849178
391	prot-a-1572	finn-b-E4_DMNASKETO	MR Egger	20.1082	29	0.889533
392	prot-a-1572	finn-b-E4_DMNASKETO	Inverse variance weighted	22.7107	30	0.826962
393	prot-a-847	finn-b-DM_KETOACIDOSIS	MR Egger	27.3779	38	0.899121
394	prot-a-847	finn-b-DM_KETOACIDOSIS	Inverse variance weighted	27.4543	39	0.917262
395	prot-a-847	finn-b-E4_DM1KETO	MR Egger	21.3372	39	0.990397
396	prot-a-847	finn-b-E4_DM1KETO	Inverse variance weighted	21.9277	40	0.99101
397	prot-a-847	finn-b-E4_DM2KETO	MR Egger	34.9926	35	0.468554
398	prot-a-847	finn-b-E4_DM2KETO	Inverse variance weighted	35.1961	36	0.50664
399	prot-a-847	finn-b-E4_DMNASKETO	MR Egger	24.9583	37	0.934387
400	prot-a-847	finn-b-E4_DMNASKETO	Inverse variance weighted	26.1421	38	0.927308
401	prot-a-300	finn-b-DM_KETOACIDOSIS	MR Egger	23.6763	42	0.989887
402	prot-a-300	finn-b-DM_KETOACIDOSIS	Inverse variance weighted	26.0618	43	0.980704
403	prot-a-300	finn-b-E4_DM1KETO	MR Egger	33.1737	44	0.883464
404	prot-a-300	finn-b-E4_DM1KETO	Inverse variance weighted	34.0551	45	0.883247
405	prot-a-300	finn-b-E4_DM2KETO	MR Egger	29.9973	43	0.933355
406	prot-a-300	finn-b-E4_DM2KETO	Inverse variance weighted	30.0135	44	0.946691
407	prot-a-300	finn-b-E4_DMNASKETO	MR Egger	44.8697	43	0.393398
408	prot-a-300	finn-b-E4_DMNASKETO	Inverse variance weighted	45.8031	44	0.397219
409	prot-a-1392	finn-b-DM_KETOACIDOSIS	MR Egger	26.8167	28	0.528244
410	prot-a-1392	finn-b-DM_KETOACIDOSIS	Inverse variance weighted	27.6774	29	0.53521
411	prot-a-1392	finn-b-E4_DM1KETO	MR Egger	27.1808	25	0.346911
412	prot-a-1392	finn-b-E4_DM1KETO	Inverse variance weighted	27.2096	26	0.398406
413	prot-a-1392	finn-b-E4_DM2KETO	MR Egger	25.1313	28	0.620679
414	prot-a-1392	finn-b-E4_DM2KETO	Inverse variance weighted	25.316	29	0.661753
415	prot-a-1392	finn-b-E4_DMNASKETO	MR Egger	14.6782	24	0.929822
416	prot-a-1392	finn-b-E4_DMNASKETO	Inverse variance weighted	14.6784	25	0.94858
417	prot-a-638	finn-b-DM_KETOACIDOSIS	MR Egger	28.7867	38	0.859618
418	prot-a-638	finn-b-DM_KETOACIDOSIS	Inverse variance weighted	32.2672	39	0.768682
419	prot-a-638	finn-b-E4_DM1KETO	MR Egger	28.5723	36	0.806188
420	prot-a-638	finn-b-E4_DM1KETO	Inverse variance weighted	29.2294	37	0.815034
421	prot-a-638	finn-b-E4_DM2KETO	MR Egger	29.8975	39	0.852395
422	prot-a-638	finn-b-E4_DM2KETO	Inverse variance weighted	29.9541	40	0.876495
423	prot-a-638	finn-b-E4_DMNASKETO	MR Egger	32.6186	40	0.790015
424	prot-a-638	finn-b-E4_DMNASKETO	Inverse variance weighted	32.8358	41	0.814478
425	prot-a-2236	finn-b-DM_KETOACIDOSIS	MR Egger	21.9273	30	0.856674
426	prot-a-2236	finn-b-DM_KETOACIDOSIS	Inverse variance weighted	22.3697	31	0.871061
427	prot-a-2236	finn-b-E4_DM1KETO	MR Egger	20.7972	29	0.866432
428	prot-a-2236	finn-b-E4_DM1KETO	Inverse variance weighted	20.8726	30	0.89183
429	prot-a-2236	finn-b-E4_DM2KETO	MR Egger	21.0757	31	0.9099
430	prot-a-2236	finn-b-E4_DM2KETO	Inverse variance weighted	21.0897	32	0.929683
431	prot-a-2236	finn-b-E4_DMNASKETO	MR Egger	25.4938	31	0.745206
432	prot-a-2236	finn-b-E4_DMNASKETO	Inverse variance weighted	25.9294	32	0.766721
433	prot-a-1761	finn-b-DM_KETOACIDOSIS	MR Egger	15.0959	33	0.996783
434	prot-a-1761	finn-b-DM_KETOACIDOSIS	Inverse variance weighted	15.1045	34	0.997899
435	prot-a-1761	finn-b-E4_DM1KETO	MR Egger	22.727	32	0.886721
436	prot-a-1761	finn-b-E4_DM1KETO	Inverse variance weighted	22.7785	33	0.908847
437	prot-a-1761	finn-b-E4_DM2KETO	MR Egger	26.6182	33	0.77614
438	prot-a-1761	finn-b-E4_DM2KETO	Inverse variance weighted	27.9675	34	0.757322
439	prot-a-1761	finn-b-E4_DMNASKETO	MR Egger	27.8438	32	0.677066
440	prot-a-1761	finn-b-E4_DMNASKETO	Inverse variance weighted	28.3034	33	0.700166
441	prot-a-1339	finn-b-DM_KETOACIDOSIS	MR Egger	27.8291	34	0.763268
442	prot-a-1339	finn-b-DM_KETOACIDOSIS	Inverse variance weighted	29.8589	35	0.71452
443	prot-a-1339	finn-b-E4_DM1KETO	MR Egger	27.0539	34	0.795391
444	prot-a-1339	finn-b-E4_DM1KETO	Inverse variance weighted	27.1215	35	0.826892
445	prot-a-1339	finn-b-E4_DM2KETO	MR Egger	21.0003	33	0.947648
446	prot-a-1339	finn-b-E4_DM2KETO	Inverse variance weighted	21.9959	34	0.944151
447	prot-a-1339	finn-b-E4_DMNASKETO	MR Egger	24.8105	33	0.84663
448	prot-a-1339	finn-b-E4_DMNASKETO	Inverse variance weighted	25.2249	34	0.862081
449	prot-a-2022	finn-b-DM_KETOACIDOSIS	MR Egger	17.2564	33	0.989024
450	prot-a-2022	finn-b-DM_KETOACIDOSIS	Inverse variance weighted	17.493	34	0.991404
451	prot-a-2022	finn-b-E4_DM1KETO	MR Egger	24.0347	33	0.872631
452	prot-a-2022	finn-b-E4_DM1KETO	Inverse variance weighted	27.9201	34	0.759364
453	prot-a-2022	finn-b-E4_DM2KETO	MR Egger	27.5134	32	0.6932
454	prot-a-2022	finn-b-E4_DM2KETO	Inverse variance weighted	30.2617	33	0.604154
455	prot-a-2022	finn-b-E4_DMNASKETO	MR Egger	20.9881	32	0.931926
456	prot-a-2022	finn-b-E4_DMNASKETO	Inverse variance weighted	21.2989	33	0.942119
457	prot-a-1969	finn-b-DM_KETOACIDOSIS	MR Egger	40.1845	37	0.33101
458	prot-a-1969	finn-b-DM_KETOACIDOSIS	Inverse variance weighted	40.186	38	0.373612
459	prot-a-1969	finn-b-E4_DM1KETO	MR Egger	33.7272	35	0.529487
460	prot-a-1969	finn-b-E4_DM1KETO	Inverse variance weighted	33.8854	36	0.569541
461	prot-a-1969	finn-b-E4_DM2KETO	MR Egger	32.4758	35	0.590565
462	prot-a-1969	finn-b-E4_DM2KETO	Inverse variance weighted	35.2969	36	0.501838
463	prot-a-1969	finn-b-E4_DMNASKETO	MR Egger	30.06	38	0.817348
464	prot-a-1969	finn-b-E4_DMNASKETO	Inverse variance weighted	30.251	39	0.841138
465	prot-a-2627	finn-b-DM_KETOACIDOSIS	MR Egger	10.7739	31	0.99972
466	prot-a-2627	finn-b-DM_KETOACIDOSIS	Inverse variance weighted	11.2434	32	0.999746
467	prot-a-2627	finn-b-E4_DM1KETO	MR Egger	22.5996	31	0.863286
468	prot-a-2627	finn-b-E4_DM1KETO	Inverse variance weighted	23.4249	32	0.864472
469	prot-a-2627	finn-b-E4_DM2KETO	MR Egger	27.3814	31	0.652888
470	prot-a-2627	finn-b-E4_DM2KETO	Inverse variance weighted	27.6049	32	0.688753
471	prot-a-2627	finn-b-E4_DMNASKETO	MR Egger	19.8393	33	0.96564
472	prot-a-2627	finn-b-E4_DMNASKETO	Inverse variance weighted	20.3165	34	0.969358
473	prot-a-1940	finn-b-DM_KETOACIDOSIS	MR Egger	25.2631	28	0.613478
474	prot-a-1940	finn-b-DM_KETOACIDOSIS	Inverse variance weighted	25.7344	29	0.639646
475	prot-a-1940	finn-b-E4_DM1KETO	MR Egger	27.9367	28	0.467808
476	prot-a-1940	finn-b-E4_DM1KETO	Inverse variance weighted	31.2606	29	0.353244
477	prot-a-1940	finn-b-E4_DM2KETO	MR Egger	27.2333	27	0.451264
478	prot-a-1940	finn-b-E4_DM2KETO	Inverse variance weighted	27.2335	28	0.505563
479	prot-a-1940	finn-b-E4_DMNASKETO	MR Egger	18.8036	26	0.844613
480	prot-a-1940	finn-b-E4_DMNASKETO	Inverse variance weighted	18.935	27	0.872358
481	prot-a-2526	finn-b-DM_KETOACIDOSIS	MR Egger	29.3299	29	0.447989
482	prot-a-2526	finn-b-DM_KETOACIDOSIS	Inverse variance weighted	30.6345	30	0.433532
483	prot-a-2526	finn-b-E4_DM1KETO	MR Egger	17.0111	27	0.930848
484	prot-a-2526	finn-b-E4_DM1KETO	Inverse variance weighted	17.5427	28	0.937088
485	prot-a-2526	finn-b-E4_DM2KETO	MR Egger	21.6729	26	0.706453
486	prot-a-2526	finn-b-E4_DM2KETO	Inverse variance weighted	21.845	27	0.745212
487	prot-a-2526	finn-b-E4_DMNASKETO	MR Egger	22.0511	28	0.77892
488	prot-a-2526	finn-b-E4_DMNASKETO	Inverse variance weighted	22.7712	29	0.786909
489	prot-a-2128	finn-b-DM_KETOACIDOSIS	MR Egger	19.9979	31	0.935848
490	prot-a-2128	finn-b-DM_KETOACIDOSIS	Inverse variance weighted	20.1486	32	0.948632
491	prot-a-2128	finn-b-E4_DM1KETO	MR Egger	21.204	31	0.906426
492	prot-a-2128	finn-b-E4_DM1KETO	Inverse variance weighted	21.7222	32	0.914619
493	prot-a-2128	finn-b-E4_DM2KETO	MR Egger	23.3131	31	0.837543
494	prot-a-2128	finn-b-E4_DM2KETO	Inverse variance weighted	24.2306	32	0.83595
495	prot-a-2128	finn-b-E4_DMNASKETO	MR Egger	25.5793	31	0.741227
496	prot-a-2128	finn-b-E4_DMNASKETO	Inverse variance weighted	28.183	32	0.660282
497	prot-a-1864	finn-b-DM_KETOACIDOSIS	MR Egger	25.7274	38	0.935437
498	prot-a-1864	finn-b-DM_KETOACIDOSIS	Inverse variance weighted	25.7937	39	0.948461
499	prot-a-1864	finn-b-E4_DM1KETO	MR Egger	39.4026	40	0.496974
500	prot-a-1864	finn-b-E4_DM1KETO	Inverse variance weighted	39.4045	41	0.541649
501	prot-a-1864	finn-b-E4_DM2KETO	MR Egger	26.5717	37	0.897955
502	prot-a-1864	finn-b-E4_DM2KETO	Inverse variance weighted	27.2309	38	0.902788
503	prot-a-1864	finn-b-E4_DMNASKETO	MR Egger	39.683	40	0.484389
504	prot-a-1864	finn-b-E4_DMNASKETO	Inverse variance weighted	39.7346	41	0.526833
505	prot-a-203	finn-b-DM_KETOACIDOSIS	MR Egger	28.0654	35	0.790961
506	prot-a-203	finn-b-DM_KETOACIDOSIS	Inverse variance weighted	28.5141	36	0.808382
507	prot-a-203	finn-b-E4_DM1KETO	MR Egger	23.7109	35	0.926143
508	prot-a-203	finn-b-E4_DM1KETO	Inverse variance weighted	23.7509	36	0.941684
509	prot-a-203	finn-b-E4_DM2KETO	MR Egger	23.27	33	0.895554
510	prot-a-203	finn-b-E4_DM2KETO	Inverse variance weighted	23.9699	34	0.899524
511	prot-a-203	finn-b-E4_DMNASKETO	MR Egger	25.9191	33	0.804937
512	prot-a-203	finn-b-E4_DMNASKETO	Inverse variance weighted	27.0927	34	0.793832
513	prot-a-2041	finn-b-DM_KETOACIDOSIS	MR Egger	18.0483	28	0.924925
514	prot-a-2041	finn-b-DM_KETOACIDOSIS	Inverse variance weighted	18.1875	29	0.940363
515	prot-a-2041	finn-b-E4_DM1KETO	MR Egger	19.5138	29	0.907396
516	prot-a-2041	finn-b-E4_DM1KETO	Inverse variance weighted	20.2295	30	0.910427
517	prot-a-2041	finn-b-E4_DM2KETO	MR Egger	15.5609	28	0.971885
518	prot-a-2041	finn-b-E4_DM2KETO	Inverse variance weighted	16.3537	29	0.971293
519	prot-a-2041	finn-b-E4_DMNASKETO	MR Egger	20.9031	29	0.862655
520	prot-a-2041	finn-b-E4_DMNASKETO	Inverse variance weighted	20.9068	30	0.89078
521	prot-a-637	finn-b-DM_KETOACIDOSIS	MR Egger	12.3709	16	0.718079
522	prot-a-637	finn-b-DM_KETOACIDOSIS	Inverse variance weighted	12.5426	17	0.766229
523	prot-a-637	finn-b-E4_DM1KETO	MR Egger	13.9548	17	0.670298
524	prot-a-637	finn-b-E4_DM1KETO	Inverse variance weighted	14.9091	18	0.668202
525	prot-a-637	finn-b-E4_DM2KETO	MR Egger	15.5498	17	0.555943
526	prot-a-637	finn-b-E4_DM2KETO	Inverse variance weighted	19.7879	18	0.344884
527	prot-a-637	finn-b-E4_DMNASKETO	MR Egger	30.4241	40	0.863066
528	prot-a-637	finn-b-E4_DMNASKETO	Inverse variance weighted	30.4398	41	0.886724
