# Supplementary material for: Mitochondrial proteins as therapeutic targets in diabetic ketoacidosis: evidence from Mendelian randomization analysis
Source: Front Pharmacol. 2024 Oct 14;15:1448505. doi: 10.3389/fphar.2024.1448505 (PMC11513349; doi:10.3389/fphar.2024.1448505)
Supplement: Supplementary file 6 [file DataSheet1.XLSX]

## Sheet: Data table
Gwas ID	Trait	Samplesize	Population	Coding mRNA	Gene ID	Ensembl
Part 1
ebi-a-GCST90026372	Mitochondrial DNA copy number	383476	European
finn-b-DM_KETOACIDOSIS	diabetic ketoacidosis	166711	European
Part 2
prot-a-1055	Phenylalanine--tRNA ligase, mitochondrial	3301	European	FARS2	10667	ENSG00000145982
prot-a-1220	Glutaredoxin-2, mitochondrial	3301	European	GLRX2	51022	ENSG00000023572
prot-a-1281	GrpE protein homolog 1, mitochondrial	3301	European	GRPEL1	80273	ENSG00000109519
prot-a-1339	Histidine triad nucleotide-binding protein 2, mitochondrial	3301	European	HINT2	84681	ENSG00000137133
prot-a-1356	Hydroxymethylglutaryl-CoA synthase, mitochondrial	3301	European	HMCS2	3158	ENSG00000134240
prot-a-1368	4-hydroxy-2-oxoglutarate aldolase, mitochondrial	3301	European	HOGA1	112817	ENSG00000241935
prot-a-1392	Serine protease HTRA2, mitochondrial	3301	European	HTRA2	27429	ENSG00000115317
prot-a-1572	Iron-sulfur cluster assembly enzyme ISCU, mitochondrial	3301	European	ISCU	23479	ENSG00000136003
prot-a-1761	Lon protease homolog, mitochondrial	3301	European	LONP1	9361	ENSG00000196365
prot-a-1783	Leucine-rich PPR motif-containing protein, mitochondrial	3301	European	LRPPRC	10128	ENSG00000138095
prot-a-1864	Methylmalonyl-CoA epimerase, mitochondrial	3301	European	MCEE	84693	ENSG00000124370
prot-a-1907	Malonyl-CoA decarboxylase, mitochondrial	3301	European	MLYCD	23417	ENSG00000103150
prot-a-1940	39S ribosomal protein L14, mitochondrial	3301	European	MRPL14	64928	ENSG00000180992
prot-a-1941	39S ribosomal protein L32, mitochondrial	3301	European	MRPL32	64983	ENSG00000106591
prot-a-1942	39S ribosomal protein L33, mitochondrial	3301	European	MRPL33	9553	ENSG00000243147
prot-a-1943	39S ribosomal protein L34, mitochondrial	3301	European	MRPL34	64981	ENSG00000130312
prot-a-1944	39S ribosomal protein L52, mitochondrial	3301	European	MRPL52	122704	ENSG00000172590
prot-a-1945	Ribosome-recycling factor, mitochondrial	3301	European	MRRF	92399	ENSG00000148187
prot-a-1953	Mitochondrial peptide methionine sulfoxide reductase	3301	European	MSRA	4482	ENSG00000175806
prot-a-1961	Mitochondrial fission regulator 1	3301	European	MTFR1	9650	ENSG00000066855
prot-a-1964	Poly(A) RNA polymerase, mitochondrial	3301	European	MTPAP	55149	ENSG00000107951
prot-a-1965	Peptide chain release factor 1-like, mitochondrial	3301	European	MTRF1L	54516	ENSG00000112031
prot-a-1969	Mitochondrial ubiquitin ligase activator of NFKB 1	3301	European	MUL1	79594	ENSG00000090432
prot-a-1970	Mitochondrial ubiquitin ligase activator of NFKB 1	3301	European	MUL1	79594	ENSG00000090432
prot-a-1997	N-acetylglutamate synthase, mitochondrial	3301	European	NAGS	162417	ENSG00000161653
prot-a-2022	NADH dehydrogenase [ubiquinone] 1 beta subcomplex subunit 11, mitochondrial	3301	European	NDUFB11	54539	ENSG00000147123
prot-a-2024	NADH dehydrogenase [ubiquinone] 1 beta subcomplex subunit 8, mitochondrial	3301	European	NDUFB8	4714	ENSG00000166136
prot-a-2025	NADH dehydrogenase [ubiquinone] iron-sulfur protein 4, mitochondrial	3301	European	NDUFS4	4724	ENSG00000164258
prot-a-2026	NADH dehydrogenase [ubiquinone] flavoprotein 2, mitochondrial	3301	European	NDUFV2	4729	ENSG00000178127
prot-a-203	ATP synthase subunit beta, mitochondrial	3301	European	ATP5F1B	506	ENSG00000110955
prot-a-2041	NFU1 iron-sulfur cluster scaffold homolog, mitochondrial	3301	European	NFU1	27247	ENSG00000169599
prot-a-2128	Nucleoside diphosphate-linked moiety X motif 8, mitochondrial	3301	European	NUDT8	254552	ENSG00000167799
prot-a-2129	ADP-ribose pyrophosphatase, mitochondrial	3301	European	NUDT9	53343	ENSG00000170502
prot-a-2190	Pyruvate carboxylase, mitochondrial	3301	European	PC	5091	ENSG00000173599
prot-a-2235	[Pyruvate dehydrogenase (acetyl-transferring)] kinase isozyme 1, mitochondrial	3301	European	PDK1	5163	ENSG00000152256
prot-a-2236	[Pyruvate dehydrogenase (acetyl-transferring)] kinase isozyme 2, mitochondrial	3301	European	PDK2	5164	ENSG00000005882
prot-a-2454	tRNA pseudouridine synthase A, mitochondrial	3301	European	PUS1	80324	ENSG00000177192
prot-a-2526	Oligoribonuclease, mitochondrial	3301	European	REXO2	25996	ENSG00000076043
prot-a-2575	rRNA methyltransferase 3, mitochondrial	3301	European	MRM3	55178	ENSG00000171861
prot-a-2627	Serine--tRNA ligase, mitochondrial	3301	European	SARS2	54938	ENSG00000104835
prot-a-2653	Protein SCO1 homolog, mitochondrial	3301	European	SCO1	6341	ENSG00000133028
prot-a-2657	Succinate dehydrogenase assembly factor 2, mitochondrial	3301	European	SDHAF2	54949	ENSG00000167985
prot-a-2737	NAD-dependent protein deacylase sirtuin-5, mitochondrial	3301	European	SIRT5	23408	ENSG00000124523
prot-a-2749	Mitochondrial glutamate carrier 2	3301	European	SLC25A18	83733	ENSG00000182902
prot-a-2764	Mitochondrial sodium/hydrogen exchanger 9B2	3301	European	SLC9B2	133308	ENSG00000164038
prot-a-2776	Essential MCU regulator, mitochondrial	3301	European	SMDT1	91689	ENSG00000183172
prot-a-2799	Superoxide dismutase [Mn], mitochondrial	3301	European	SOD2	6648	ENSG00000291237
prot-a-2866	Steroidogenic acute regulatory protein, mitochondrial	3301	European	STAR	6770	ENSG00000147465
prot-a-300	Complement component 1 Q subcomponent-binding protein, mitochondrial	3301	European	C1QBP	708	ENSG00000108561
prot-a-3015	Transmembrane protein 70, mitochondrial	3301	European	TMEM70	54968	ENSG00000175606
prot-a-308	ES1 protein homolog, mitochondrial	3301	European	GATD3A	8209	ENSG00000160221
prot-a-332	Carbonic anhydrase 5A, mitochondrial	3301	European	CA5A	763	ENSG00000174990
prot-a-385	Coiled-coil domain-containing protein 90B, mitochondrial	3301	European	CCDC90B	60492	ENSG00000137500
prot-a-534	Coiled-coil-helix-coiled-coil-helix domain-containing protein 10, mitochondrial	3301	European	CHCHD10	400916	ENSG00000250479
prot-a-612	Cytochrome c oxidase assembly factor 3 homolog, mitochondrial	3301	European	COA3	28958	ENSG00000183978
prot-a-63	Apoptosis-inducing factor 1, mitochondrial	3301	European	AIFM2	84883	ENSG00000042286
prot-a-637	Cytochrome c oxidase subunit 4 isoform 2, mitochondrial	3301	European	COX4I2	84701	ENSG00000131055
prot-a-638	Cytochrome c oxidase subunit 5B, mitochondrial	3301	European	COX5B	1329	ENSG00000135940
prot-a-64	Apoptosis-inducing factor 1, mitochondrial	3301	European	AIFM1	9131	ENSG00000156709
prot-a-640	Cytochrome c oxidase subunit 7A1, mitochondrial	3301	European	COX7A1	1346	ENSG00000161281
prot-a-641	Cytochrome c oxidase subunit 8A, mitochondrial	3301	European	COX8A	1351	ENSG00000176340
prot-a-818	Diablo homolog, mitochondrial	3301	European	DIABLO	56616	ENSG00000184047
prot-a-825	Dihydrolipoyl dehydrogenase, mitochondrial	3301	European	DLD	1738	ENSG00000091140
prot-a-847	Mitochondrial import inner membrane translocase subunit TIM14	3301	European	DNAJC19	131118	ENSG00000205981
prot-a-896	Calcium uptake protein 3, mitochondrial	3301	European	MICU3	286097	ENSG00000155970
prot-a-992	Persulfide dioxygenase ETHE1, mitochondrial	3301	European	ETHE1	23474	ENSG00000105755
finn-b-DM_KETOACIDOSIS	DMKETO	166711	European
finn-b-E4_DM1KETO	D1MKETO	184512	European
finn-b-E4_DM2KETO	D2MKETO	183530	European
finn-b-E4_DMNASKETO	UNSKETO	183309	European

## Sheet: Sheet1
prot-a-1055	Phenylalanine--tRNA ligase, mitochondrial	3301	European	FARS2	10667	ENSG00000145982
prot-a-1220	Glutaredoxin-2, mitochondrial	3301	European	GLRX2	51022	ENSG00000023572
prot-a-1281	GrpE protein homolog 1, mitochondrial	3301	European	GRPEL1	80273	ENSG00000109519
prot-a-1339	Histidine triad nucleotide-binding protein 2, mitochondrial	3301	European	HINT2	84681	ENSG00000137133
prot-a-1356	Hydroxymethylglutaryl-CoA synthase, mitochondrial	3301	European	HMCS2	3158	ENSG00000134240
prot-a-1368	4-hydroxy-2-oxoglutarate aldolase, mitochondrial	3301	European	HOGA1	112817	ENSG00000241935
prot-a-1392	Serine protease HTRA2, mitochondrial	3301	European	HTRA2	27429	ENSG00000115317
prot-a-1572	Iron-sulfur cluster assembly enzyme ISCU, mitochondrial	3301	European	ISCU	23479	ENSG00000136003
prot-a-1761	Lon protease homolog, mitochondrial	3301	European	LONP1	9361	ENSG00000196365
prot-a-1783	Leucine-rich PPR motif-containing protein, mitochondrial	3301	European	LRPPRC	10128	ENSG00000138095
prot-a-1864	Methylmalonyl-CoA epimerase, mitochondrial	3301	European	MCEE	84693	ENSG00000124370
prot-a-1907	Malonyl-CoA decarboxylase, mitochondrial	3301	European	MLYCD	23417	ENSG00000103150
prot-a-1940	39S ribosomal protein L14, mitochondrial	3301	European	MRPL14	64928	ENSG00000180992
prot-a-1941	39S ribosomal protein L32, mitochondrial	3301	European	MRPL32	64983	ENSG00000106591
prot-a-1942	39S ribosomal protein L33, mitochondrial	3301	European	MRPL33	9553	ENSG00000243147
prot-a-1943	39S ribosomal protein L34, mitochondrial	3301	European	MRPL34	64981	ENSG00000130312
prot-a-1944	39S ribosomal protein L52, mitochondrial	3301	European	MRPL52	122704	ENSG00000172590
prot-a-1945	Ribosome-recycling factor, mitochondrial	3301	European	MRRF	92399	ENSG00000148187
prot-a-1953	Mitochondrial peptide methionine sulfoxide reductase	3301	European	MSRA	4482	ENSG00000175806
prot-a-1961	Mitochondrial fission regulator 1	3301	European	MTFR1	9650	ENSG00000066855
prot-a-1964	Poly(A) RNA polymerase, mitochondrial	3301	European	MTPAP	55149	ENSG00000107951
prot-a-1965	Peptide chain release factor 1-like, mitochondrial	3301	European	MTRF1L	54516	ENSG00000112031
prot-a-1969	Mitochondrial ubiquitin ligase activator of NFKB 1	3301	European	MUL1	79594	ENSG00000090432
prot-a-1970	Mitochondrial ubiquitin ligase activator of NFKB 1	3301	European	MUL1	79594	ENSG00000090432
prot-a-1997	N-acetylglutamate synthase, mitochondrial	3301	European	NAGS	162417	ENSG00000161653
prot-a-2022	NADH dehydrogenase [ubiquinone] 1 beta subcomplex subunit 11, mitochondrial	3301	European	NDUFB11	54539	ENSG00000147123
prot-a-2024	NADH dehydrogenase [ubiquinone] 1 beta subcomplex subunit 8, mitochondrial	3301	European	NDUFB8	4714	ENSG00000166136
prot-a-2025	NADH dehydrogenase [ubiquinone] iron-sulfur protein 4, mitochondrial	3301	European	NDUFS4	4724	ENSG00000164258
prot-a-2026	NADH dehydrogenase [ubiquinone] flavoprotein 2, mitochondrial	3301	European	NDUFV2	4729	ENSG00000178127
prot-a-203	ATP synthase subunit beta, mitochondrial	3301	European	ATP5F1B	506	ENSG00000110955
prot-a-2041	NFU1 iron-sulfur cluster scaffold homolog, mitochondrial	3301	European	NFU1	27247	ENSG00000169599
prot-a-2128	Nucleoside diphosphate-linked moiety X motif 8, mitochondrial	3301	European	NUDT8	254552	ENSG00000167799
prot-a-2129	ADP-ribose pyrophosphatase, mitochondrial	3301	European	NUDT9	53343	ENSG00000170502
prot-a-2190	Pyruvate carboxylase, mitochondrial	3301	European	PC	5091	ENSG00000173599
prot-a-2235	[Pyruvate dehydrogenase (acetyl-transferring)] kinase isozyme 1, mitochondrial	3301	European	PDK1	5163	ENSG00000152256
prot-a-2236	[Pyruvate dehydrogenase (acetyl-transferring)] kinase isozyme 2, mitochondrial	3301	European	PDK2	5164	ENSG00000005882
prot-a-2454	tRNA pseudouridine synthase A, mitochondrial	3301	European	PUS1	80324	ENSG00000177192
prot-a-2526	Oligoribonuclease, mitochondrial	3301	European	REXO2	25996	ENSG00000076043
prot-a-2575	rRNA methyltransferase 3, mitochondrial	3301	European	MRM3	55178	ENSG00000171861
prot-a-2627	Serine--tRNA ligase, mitochondrial	3301	European	SARS2	54938	ENSG00000104835
prot-a-2653	Protein SCO1 homolog, mitochondrial	3301	European	SCO1	6341	ENSG00000133028
prot-a-2657	Succinate dehydrogenase assembly factor 2, mitochondrial	3301	European	SDHAF2	54949	ENSG00000167985
prot-a-2737	NAD-dependent protein deacylase sirtuin-5, mitochondrial	3301	European	SIRT5	23408	ENSG00000124523
prot-a-2749	Mitochondrial glutamate carrier 2	3301	European	SLC25A18	83733	ENSG00000182902
prot-a-2764	Mitochondrial sodium/hydrogen exchanger 9B2	3301	European	SLC9B2	133308	ENSG00000164038
prot-a-2776	Essential MCU regulator, mitochondrial	3301	European	SMDT1	91689	ENSG00000183172
prot-a-2799	Superoxide dismutase [Mn], mitochondrial	3301	European	SOD2	6648	ENSG00000291237
prot-a-2866	Steroidogenic acute regulatory protein, mitochondrial	3301	European	STAR	6770	ENSG00000147465
prot-a-300	Complement component 1 Q subcomponent-binding protein, mitochondrial	3301	European	C1QBP	708	ENSG00000108561
prot-a-3015	Transmembrane protein 70, mitochondrial	3301	European	TMEM70	54968	ENSG00000175606
prot-a-308	ES1 protein homolog, mitochondrial	3301	European	GATD3A	8209	ENSG00000160221
prot-a-332	Carbonic anhydrase 5A, mitochondrial	3301	European	CA5A	763	ENSG00000174990
prot-a-385	Coiled-coil domain-containing protein 90B, mitochondrial	3301	European	CCDC90B	60492	ENSG00000137500
prot-a-534	Coiled-coil-helix-coiled-coil-helix domain-containing protein 10, mitochondrial	3301	European	CHCHD10	400916	ENSG00000250479
prot-a-612	Cytochrome c oxidase assembly factor 3 homolog, mitochondrial	3301	European	COA3	28958	ENSG00000183978
prot-a-63	Apoptosis-inducing factor 1, mitochondrial	3301	European	AIFM2	84883	ENSG00000042286
prot-a-637	Cytochrome c oxidase subunit 4 isoform 2, mitochondrial	3301	European	COX4I2	84701	ENSG00000131055
prot-a-638	Cytochrome c oxidase subunit 5B, mitochondrial	3301	European	COX5B	1329	ENSG00000135940
prot-a-64	Apoptosis-inducing factor 1, mitochondrial	3301	European	AIFM1	9131	ENSG00000156709
prot-a-640	Cytochrome c oxidase subunit 7A1, mitochondrial	3301	European	COX7A1	1346	ENSG00000161281
prot-a-641	Cytochrome c oxidase subunit 8A, mitochondrial	3301	European	COX8A	1351	ENSG00000176340
prot-a-818	Diablo homolog, mitochondrial	3301	European	DIABLO	56616	ENSG00000184047
prot-a-825	Dihydrolipoyl dehydrogenase, mitochondrial	3301	European	DLD	1738	ENSG00000091140
prot-a-847	Mitochondrial import inner membrane translocase subunit TIM14	3301	European	DNAJC19	131118	ENSG00000205981
prot-a-896	Calcium uptake protein 3, mitochondrial	3301	European	MICU3	286097	ENSG00000155970
prot-a-992	Persulfide dioxygenase ETHE1, mitochondrial	3301	European	ETHE1	23474	ENSG00000105755

## Sheet: Sheet2
id	trait	samplesize		Entrez	Ensembl	UniProt
prot-a-1055	Phenylalanine--tRNA ligase, mitochondrial	3301	FARS2	10667	ENSG00000145982
prot-a-1220	Glutaredoxin-2, mitochondrial	3301	GLRX2	51022	ENSG00000023572
prot-a-1281	GrpE protein homolog 1, mitochondrial	3301	GRPEL1	80273	ENSG00000109519	Q9HAV7
prot-a-1339	Histidine triad nucleotide-binding protein 2, mitochondrial	3301	HINT2	84681	ENSG00000137133
prot-a-1356	Hydroxymethylglutaryl-CoA synthase, mitochondrial	3301	HMCS2	3158	ENSG00000134240
prot-a-1368	4-hydroxy-2-oxoglutarate aldolase, mitochondrial	3301	HOGA1	112817	ENSG00000241935
prot-a-1392	Serine protease HTRA2, mitochondrial	3301	HTRA2	27429	ENSG00000115317
prot-a-1572	Iron-sulfur cluster assembly enzyme ISCU, mitochondrial	3301	ISCU	23479	ENSG00000136003
prot-a-1761	Lon protease homolog, mitochondrial	3301	LONP1	9361	ENSG00000196365
prot-a-1783	Leucine-rich PPR motif-containing protein, mitochondrial	3301	LRPPRC	10128	ENSG00000138095
prot-a-1864	Methylmalonyl-CoA epimerase, mitochondrial	3301	MCEE	84693	ENSG00000124370
prot-a-1907	Malonyl-CoA decarboxylase, mitochondrial	3301	MLYCD	23417	ENSG00000103150
prot-a-1940	39S ribosomal protein L14, mitochondrial	3301	MRPL14	64928	ENSG00000180992
prot-a-1941	39S ribosomal protein L32, mitochondrial	3301	MRPL32	64983	ENSG00000106591
prot-a-1942	39S ribosomal protein L33, mitochondrial	3301	MRPL33	9553	ENSG00000243147	O75394
prot-a-1943	39S ribosomal protein L34, mitochondrial	3301	MRPL34	64981	ENSG00000130312
prot-a-1944	39S ribosomal protein L52, mitochondrial	3301	MRPL52	122704	ENSG00000172590
prot-a-1945	Ribosome-recycling factor, mitochondrial	3301	MRRF	92399	ENSG00000148187	Q96E11
prot-a-1953	Mitochondrial peptide methionine sulfoxide reductase	3301	MSRA	4482	ENSG00000175806
prot-a-1961	Mitochondrial fission regulator 1	3301	MTFR1	9650	ENSG00000066855
prot-a-1964	Poly(A) RNA polymerase, mitochondrial	3301	MTPAP	55149	ENSG00000107951
prot-a-1965	Peptide chain release factor 1-like, mitochondrial	3301	MTRF1L	54516	ENSG00000112031
prot-a-1969	Mitochondrial ubiquitin ligase activator of NFKB 1	3301	MUL1	79594	ENSG00000090432
prot-a-1970	Mitochondrial ubiquitin ligase activator of NFKB 1	3301	MUL1	79594	ENSG00000090432
prot-a-1997	N-acetylglutamate synthase, mitochondrial	3301	NAGS	162417	ENSG00000161653
prot-a-2022	NADH dehydrogenase [ubiquinone] 1 beta subcomplex subunit 11, mitochondrial	3301	NDUFB11	54539	ENSG00000147123
prot-a-2024	NADH dehydrogenase [ubiquinone] 1 beta subcomplex subunit 8, mitochondrial	3301	NDUFB8	4714	ENSG00000166136
prot-a-2025	NADH dehydrogenase [ubiquinone] iron-sulfur protein 4, mitochondrial	3301	NDUFS4	4724	ENSG00000164258
prot-a-2026	NADH dehydrogenase [ubiquinone] flavoprotein 2, mitochondrial	3301	NDUFV2	4729	ENSG00000178127
prot-a-203	ATP synthase subunit beta, mitochondrial	3301	ATP5F1B	506	ENSG00000110955
prot-a-2041	NFU1 iron-sulfur cluster scaffold homolog, mitochondrial	3301	NFU1	27247	ENSG00000169599
prot-a-2128	Nucleoside diphosphate-linked moiety X motif 8, mitochondrial	3301	NUDT8	254552	ENSG00000167799
prot-a-2129	ADP-ribose pyrophosphatase, mitochondrial	3301	NUDT9	53343	ENSG00000170502	Q9BW91
prot-a-2190	Pyruvate carboxylase, mitochondrial	3301	PC	5091	ENSG00000173599
prot-a-2235	[Pyruvate dehydrogenase (acetyl-transferring)] kinase isozyme 1, mitochondrial	3301	PDK1	5163	ENSG00000152256	Q15118
prot-a-2236	[Pyruvate dehydrogenase (acetyl-transferring)] kinase isozyme 2, mitochondrial	3301	PDK2	5164	ENSG00000005882
prot-a-2454	tRNA pseudouridine synthase A, mitochondrial	3301	PUS1	80324	ENSG00000177192
prot-a-2526	Oligoribonuclease, mitochondrial	3301	REXO2	25996	ENSG00000076043
prot-a-2575	rRNA methyltransferase 3, mitochondrial	3301	MRM3	55178	ENSG00000171861
prot-a-2627	Serine--tRNA ligase, mitochondrial	3301	SARS2	54938	ENSG00000104835
prot-a-2653	Protein SCO1 homolog, mitochondrial	3301	SCO1	6341	ENSG00000133028
prot-a-2657	Succinate dehydrogenase assembly factor 2, mitochondrial	3301	SDHAF2	54949	ENSG00000167985
prot-a-2737	NAD-dependent protein deacylase sirtuin-5, mitochondrial	3301	SIRT5	23408	ENSG00000124523
prot-a-2749	Mitochondrial glutamate carrier 2	3301	SLC25A18	83733	ENSG00000182902
prot-a-2764	Mitochondrial sodium/hydrogen exchanger 9B2	3301	SLC9B2	133308	ENSG00000164038
prot-a-2776	Essential MCU regulator, mitochondrial	3301	SMDT1	91689	ENSG00000183172
prot-a-2799	Superoxide dismutase [Mn], mitochondrial	3301	SOD2	6648	ENSG00000291237
prot-a-2866	Steroidogenic acute regulatory protein, mitochondrial	3301	STAR	6770	ENSG00000147465
prot-a-300	Complement component 1 Q subcomponent-binding protein, mitochondrial	3301	C1QBP	708	ENSG00000108561
prot-a-3015	Transmembrane protein 70, mitochondrial	3301	TMEM70	54968	ENSG00000175606
prot-a-308	ES1 protein homolog, mitochondrial	3301	GATD3A	8209	ENSG00000160221
prot-a-332	Carbonic anhydrase 5A, mitochondrial	3301	CA5A	763	ENSG00000174990	P35218
prot-a-385	Coiled-coil domain-containing protein 90B, mitochondrial	3301	CCDC90B	60492	ENSG00000137500
prot-a-534	Coiled-coil-helix-coiled-coil-helix domain-containing protein 10, mitochondrial	3301	CHCHD10	400916	ENSG00000250479
prot-a-612	Cytochrome c oxidase assembly factor 3 homolog, mitochondrial	3301	COA3	28958	ENSG00000183978
prot-a-63	Apoptosis-inducing factor 1, mitochondrial	3301	AIFM2	84883	ENSG00000042286
prot-a-637	Cytochrome c oxidase subunit 4 isoform 2, mitochondrial	3301	COX4I2	84701	ENSG00000131055
prot-a-638	Cytochrome c oxidase subunit 5B, mitochondrial	3301	COX5B	1329	ENSG00000135940
prot-a-64	Apoptosis-inducing factor 1, mitochondrial	3301	AIFM1	9131	ENSG00000156709
prot-a-640	Cytochrome c oxidase subunit 7A1, mitochondrial	3301	COX7A1	1346	ENSG00000161281
prot-a-641	Cytochrome c oxidase subunit 8A, mitochondrial	3301	COX8A	1351	ENSG00000176340
prot-a-818	Diablo homolog, mitochondrial	3301	DIABLO	56616	ENSG00000184047
prot-a-825	Dihydrolipoyl dehydrogenase, mitochondrial	3301	DLD	1738	ENSG00000091140	P09622
prot-a-847	Mitochondrial import inner membrane translocase subunit TIM14	3301	DNAJC19	131118	ENSG00000205981
prot-a-896	Calcium uptake protein 3, mitochondrial	3301	MICU3	286097	ENSG00000155970
prot-a-992	Persulfide dioxygenase ETHE1, mitochondrial	3301	ETHE1	23474	ENSG00000105755
