# Supplementary material for: Mitochondrial proteins as therapeutic targets in diabetic ketoacidosis: evidence from Mendelian randomization analysis
Source: Front Pharmacol. 2024 Oct 14;15:1448505. doi: 10.3389/fphar.2024.1448505 (PMC11513349; doi:10.3389/fphar.2024.1448505)
Supplement: Supplementary file 7 [file DataSheet2.XLSX]

## Sheet: 02.expo_IVs2_for_ebi-a-GCST9002
	SNP	chr.exposure	pos.exposure	beta.exposure	se.exposure	pval.exposure	samplesize.exposure	id.exposure	effect_allele.exposure	other_allele.exposure	eaf.exposure	exposure	mr_keep.exposure	pval_origin.exposure	data_source.exposure	CHR	A1	A2	MAF	NCHROBS	type	r2	F
1	rs1065853	19	45413233	0.0388	0.0039	1.58489e-23	383476	ebi-a-GCST90026372	T	G	0.06262	|| id:ebi-a-GCST90026372	TRUE	reported	igd	19	T	G	0.06262	1006	raw	0.000258038	98.9765
2	rs10749636	1	248020448	0.0155	0.0025	5.434e-10	383476	ebi-a-GCST90026372	A	G	0.7694	|| id:ebi-a-GCST90026372	TRUE	reported	igd	1	G	A	0.2306	1006	corrected	0.000100231	38.4398
3	rs10835540	11	4071429	0.0184	0.0023	5.73984e-16	383476	ebi-a-GCST90026372	A	T	0.333	|| id:ebi-a-GCST90026372	TRUE	reported	igd	11	A	T	0.333	1006	raw	0.000166867	63.9997
4	rs11064074	12	6281039	0.0197	0.0021	4.86631e-20	383476	ebi-a-GCST90026372	T	C	0.4294	|| id:ebi-a-GCST90026372	TRUE	reported	igd	12	T	C	0.4294	1006	raw	0.000229433	88.0018
5	rs11085147	19	5711930	0.0756	0.0036	1.53993e-95	383476	ebi-a-GCST90026372	T	C	0.08648	|| id:ebi-a-GCST90026372	TRUE	reported	igd	19	T	C	0.08648	1006	raw	0.00114869	440.998
6	rs114694170	5	88180196	0.0331	0.0045	3.04089e-13	383476	ebi-a-GCST90026372	C	T	0.05368	|| id:ebi-a-GCST90026372	TRUE	reported	igd	5	C	T	0.05368	1006	raw	0.000141069	54.1039
7	rs11553699	12	122216910	0.0445	0.0032	1.45111e-43	383476	ebi-a-GCST90026372	G	A	0.1193	|| id:ebi-a-GCST90026372	TRUE	reported	igd	12	G	A	0.1193	1006	raw	0.000504038	193.383
8	rs12148	22	50962208	-0.0139	0.0022	1.31701e-10	383476	ebi-a-GCST90026372	G	T	0.6183	|| id:ebi-a-GCST90026372	TRUE	reported	igd	22	T	G	0.3817	1006	corrected	0.000104088	39.9192
9	rs12247015	10	60145079	0.0337	0.0021	1.27614e-55	383476	ebi-a-GCST90026372	G	A	0.4245	|| id:ebi-a-GCST90026372	TRUE	reported	igd	10	G	A	0.4245	1006	raw	0.000671107	257.525
10	rs12426673	12	109490296	-0.0141	0.0021	4.0281e-11	383476	ebi-a-GCST90026372	T	G	0.6233	|| id:ebi-a-GCST90026372	TRUE	reported	igd	12	G	T	0.3767	1006	corrected	0.000117547	45.0814
11	rs13084580	3	39188182	0.0244	0.0033	2.18877e-13	383476	ebi-a-GCST90026372	T	C	0.1014	|| id:ebi-a-GCST90026372	TRUE	reported	igd	3	T	C	0.1014	1006	raw	0.000142545	54.6701
12	rs13088724	3	179152841	0.0175	0.0026	7.70016e-12	383476	ebi-a-GCST90026372	A	G	0.2584	|| id:ebi-a-GCST90026372	TRUE	reported	igd	3	A	G	0.2584	1006	raw	0.000118124	45.303
13	rs1354034	3	56849749	-0.0268	0.0022	2.0488e-35	383476	ebi-a-GCST90026372	C	T	0.5994	|| id:ebi-a-GCST90026372	TRUE	reported	igd	3	T	C	0.4006	1006	corrected	0.000386828	148.396
14	rs156355	20	1818613	0.0214	0.0022	6.41062e-23	383476	ebi-a-GCST90026372	C	T	0.496	|| id:ebi-a-GCST90026372	TRUE	reported	igd	20	C	T	0.496	1006	raw	0.000246682	94.6193
15	rs1569419	1	2996602	0.0189	0.0025	6.87068e-14	383476	ebi-a-GCST90026372	C	T	0.7555	|| id:ebi-a-GCST90026372	TRUE	reported	igd	1	T	C	0.2445	1006	corrected	0.000149019	57.1533
16	rs1613662	19	55536595	-0.0167	0.0028	3.89996e-09	383476	ebi-a-GCST90026372	A	G	0.8549	|| id:ebi-a-GCST90026372	TRUE	reported	igd	19	G	A	0.1451	1006	corrected	9.27552e-05	35.5725
17	rs1760940	14	20938251	0.0263	0.0024	5.19637e-27	383476	ebi-a-GCST90026372	C	A	0.2455	|| id:ebi-a-GCST90026372	TRUE	reported	igd	14	C	A	0.2455	1006	raw	0.000313051	120.084
18	rs17850455	17	62476451	0.091	0.0104	1.81301e-18	383476	ebi-a-GCST90026372	G	C	0.01292	|| id:ebi-a-GCST90026372	TRUE	reported	igd	17	G	C	0.01292	1006	raw	0.000199614	76.5621
19	rs182346769	1	25622199	0.0213	0.0027	7.86865e-15	383476	ebi-a-GCST90026372	A	G	0.06561	|| id:ebi-a-GCST90026372	TRUE	reported	igd	1	A	G	0.06561	1006	raw	0.000162264	62.2342
20	rs200309755	17	27845774	-0.018	0.0022	1.9059e-16	383476	ebi-a-GCST90026372	T	C	0.5229	|| id:ebi-a-GCST90026372	TRUE	reported	igd	17	C	T	0.4771	1006	corrected	0.000174536	66.9418
21	rs2015599	12	29435480	0.0123	0.0021	6.03101e-09	383476	ebi-a-GCST90026372	A	G	0.4274	|| id:ebi-a-GCST90026372	TRUE	reported	igd	12	A	G	0.4274	1006	raw	8.94529e-05	34.3059
22	rs2038480	1	171939641	0.0162	0.0027	1.38899e-09	383476	ebi-a-GCST90026372	T	A	0.832	|| id:ebi-a-GCST90026372	TRUE	reported	igd	1	A	T	0.168	1006	corrected	9.38693e-05	35.9998
23	rs212930	6	25535636	0.0149	0.0025	3.18398e-09	383476	ebi-a-GCST90026372	G	A	0.7763	|| id:ebi-a-GCST90026372	TRUE	reported	igd	6	A	G	0.2237	1006	corrected	9.2622e-05	35.5214
24	rs2245946	22	43528240	0.0317	0.0023	9.37778e-45	383476	ebi-a-GCST90026372	A	G	0.662	|| id:ebi-a-GCST90026372	TRUE	reported	igd	22	G	A	0.338	1006	corrected	0.000495119	189.959
25	rs2263663	20	1541301	0.02	0.0024	1.96607e-16	383476	ebi-a-GCST90026372	T	C	0.2296	|| id:ebi-a-GCST90026372	TRUE	reported	igd	20	T	C	0.2296	1006	raw	0.000181059	69.4441
26	rs2274319	1	156450873	-0.0139	0.0022	4.08696e-10	383476	ebi-a-GCST90026372	C	T	0.675	|| id:ebi-a-GCST90026372	TRUE	reported	igd	1	T	C	0.325	1006	corrected	0.000104088	39.9192
27	rs2290507	17	18139089	0.0223	0.0031	3.63915e-13	383476	ebi-a-GCST90026372	A	G	0.1292	|| id:ebi-a-GCST90026372	TRUE	reported	igd	17	A	G	0.1292	1006	raw	0.000134924	51.7469
28	rs2304693	7	45148667	0.0181	0.0028	5.10858e-11	383476	ebi-a-GCST90026372	A	G	0.161	|| id:ebi-a-GCST90026372	TRUE	reported	igd	7	A	G	0.161	1006	raw	0.000108957	41.7868
29	rs2322718	8	27257787	0.0136	0.0021	1.53102e-10	383476	ebi-a-GCST90026372	G	T	0.4533	|| id:ebi-a-GCST90026372	TRUE	reported	igd	8	G	T	0.4533	1006	raw	0.000109359	41.9408
30	rs2977608	1	768253	0.0236	0.0025	2.58107e-21	383476	ebi-a-GCST90026372	C	A	0.7783	|| id:ebi-a-GCST90026372	TRUE	reported	igd	1	A	C	0.2217	1006	corrected	0.00023233	89.1131
31	rs342293	7	106372219	0.0283	0.0021	1.04906e-40	383476	ebi-a-GCST90026372	G	C	0.4374	|| id:ebi-a-GCST90026372	TRUE	reported	igd	7	G	C	0.4374	1006	raw	0.000473359	181.607
32	rs34594414	18	67528151	-0.0172	0.0024	1.06905e-12	383476	ebi-a-GCST90026372	T	A	0.2525	|| id:ebi-a-GCST90026372	TRUE	reported	igd	18	T	A	0.2525	1006	raw	0.000133918	51.3608
33	rs3766744	1	12043717	-0.0179	0.0021	2.90804e-17	383476	ebi-a-GCST90026372	A	G	0.4722	|| id:ebi-a-GCST90026372	TRUE	reported	igd	1	A	G	0.4722	1006	raw	0.000189429	72.6549
34	rs385893	9	4763176	0.0153	0.0021	5.95799e-13	383476	ebi-a-GCST90026372	C	T	0.493	|| id:ebi-a-GCST90026372	TRUE	reported	igd	9	C	T	0.493	1006	raw	0.000138403	53.0814
35	rs3961455	10	104421471	0.0142	0.0024	4.30497e-09	383476	ebi-a-GCST90026372	A	G	0.2803	|| id:ebi-a-GCST90026372	TRUE	reported	igd	10	A	G	0.2803	1006	raw	9.12802e-05	35.0068
36	rs4284061	8	6878257	-0.0186	0.0022	2.9662e-17	383476	ebi-a-GCST90026372	A	T	0.4573	|| id:ebi-a-GCST90026372	TRUE	reported	igd	8	A	T	0.4573	1006	raw	0.000186364	71.479
37	rs445	7	92408370	0.0207	0.0036	8.84993e-09	383476	ebi-a-GCST90026372	T	C	0.1143	|| id:ebi-a-GCST90026372	TRUE	reported	igd	7	T	C	0.1143	1006	raw	8.62105e-05	33.0623
38	rs4698839	4	102801941	0.0124	0.0022	9.46695e-09	383476	ebi-a-GCST90026372	T	C	0.3807	|| id:ebi-a-GCST90026372	TRUE	reported	igd	4	T	C	0.3807	1006	raw	8.28369e-05	31.7684
39	rs4814776	20	1921523	-0.03	0.0023	1.99986e-40	383476	ebi-a-GCST90026372	A	C	0.3469	|| id:ebi-a-GCST90026372	TRUE	reported	igd	20	A	C	0.3469	1006	raw	0.000443462	170.131
40	rs4841132	8	9183596	-0.0212	0.0037	7.45607e-09	383476	ebi-a-GCST90026372	G	A	0.92644	|| id:ebi-a-GCST90026372	TRUE	reported	igd	8	A	G	0.07356	1006	corrected	8.56038e-05	32.8296
41	rs4895441	6	135426573	0.0177	0.0024	8.30807e-14	383476	ebi-a-GCST90026372	G	A	0.2734	|| id:ebi-a-GCST90026372	TRUE	reported	igd	6	G	A	0.2734	1006	raw	0.000141816	54.3903
42	rs5012419	12	19105915	0.0247	0.0022	2.66379e-29	383476	ebi-a-GCST90026372	G	A	0.5915	|| id:ebi-a-GCST90026372	TRUE	reported	igd	12	A	G	0.4085	1006	corrected	0.0003286	126.051
43	rs56069439	19	17393925	-0.0274	0.0023	2.29879e-32	383476	ebi-a-GCST90026372	A	C	0.2604	|| id:ebi-a-GCST90026372	TRUE	reported	igd	19	A	C	0.2604	1006	raw	0.000369953	141.92
44	rs57066921	10	102752345	-0.1081	0.0081	8.98463e-41	383476	ebi-a-GCST90026372	G	T	0.01889	|| id:ebi-a-GCST90026372	TRUE	reported	igd	10	G	T	0.01889	1006	raw	0.000464239	178.106
45	rs5745582	6	33546498	0.021	0.0028	3.45462e-14	383476	ebi-a-GCST90026372	T	C	0.2247	|| id:ebi-a-GCST90026372	TRUE	reported	igd	6	T	C	0.2247	1006	raw	0.000146663	56.2497
46	rs6105852	20	17955153	0.0221	0.0021	1.40994e-25	383476	ebi-a-GCST90026372	A	G	0.5179	|| id:ebi-a-GCST90026372	TRUE	reported	igd	20	G	A	0.4821	1006	corrected	0.000288724	110.75
47	rs62641680	2	74166053	-0.0903	0.0063	4.63447e-47	383476	ebi-a-GCST90026372	A	G	0.02485	|| id:ebi-a-GCST90026372	TRUE	reported	igd	2	A	G	0.02485	1006	raw	0.000535456	205.443
48	rs6511720	19	11202306	0.0192	0.0033	4.08103e-09	383476	ebi-a-GCST90026372	T	G	0.1103	|| id:ebi-a-GCST90026372	TRUE	reported	igd	19	T	G	0.1103	1006	raw	8.82669e-05	33.8511
49	rs6959832	7	135289854	-0.021	0.0021	2.09894e-23	383476	ebi-a-GCST90026372	A	G	0.5139	|| id:ebi-a-GCST90026372	TRUE	reported	igd	7	G	A	0.4861	1006	corrected	0.000260705	99.9995
50	rs701834	10	102761801	-0.0254	0.0026	1.12202e-22	383476	ebi-a-GCST90026372	T	C	0.1839	|| id:ebi-a-GCST90026372	TRUE	reported	igd	10	T	C	0.1839	1006	raw	0.000248814	95.4374
51	rs72660908	1	25583610	0.0457	0.0021	8.24138e-101	383476	ebi-a-GCST90026372	G	C	0.3877	|| id:ebi-a-GCST90026372	TRUE	reported	igd	1	G	C	0.3877	1006	raw	0.00123344	473.578
52	rs72698722	14	101181881	-0.0192	0.0027	1.24911e-12	383476	ebi-a-GCST90026372	T	C	0.1938	|| id:ebi-a-GCST90026372	TRUE	reported	igd	14	T	C	0.1938	1006	raw	0.00013185	50.5676
53	rs74750282	7	114744463	0.038	0.0038	4.28746e-24	383476	ebi-a-GCST90026372	C	T	0.06461	|| id:ebi-a-GCST90026372	TRUE	reported	igd	7	C	T	0.06461	1006	raw	0.000260705	99.9995
54	rs74874677	2	74177777	-0.0819	0.0071	3.6166e-31	383476	ebi-a-GCST90026372	G	A	0.02982	|| id:ebi-a-GCST90026372	TRUE	reported	igd	2	G	A	0.02982	1006	raw	0.000346866	133.06
55	rs7705526	5	1285974	0.0178	0.0023	6.45654e-15	383476	ebi-a-GCST90026372	A	C	0.337	|| id:ebi-a-GCST90026372	TRUE	reported	igd	5	A	C	0.337	1006	raw	0.000156163	59.8938
56	rs77261872	18	42107662	0.0262	0.0032	2.28087e-16	383476	ebi-a-GCST90026372	T	C	0.1431	|| id:ebi-a-GCST90026372	TRUE	reported	igd	18	T	C	0.1431	1006	raw	0.000174779	67.0348
57	rs78909033	2	241510903	-0.021	0.0031	1.003e-11	383476	ebi-a-GCST90026372	A	G	0.1233	|| id:ebi-a-GCST90026372	TRUE	reported	igd	2	A	G	0.1233	1006	raw	0.000119653	45.8895
58	rs7896518	10	65104500	-0.0456	0.0022	9.53016e-99	383476	ebi-a-GCST90026372	G	A	0.4354	|| id:ebi-a-GCST90026372	TRUE	reported	igd	10	G	A	0.4354	1006	raw	0.00111908	429.618
